# Supplementary material for: 1-Nitro-9H-carbazole
Source: Acta Crystallogr Sect E Struct Rep Online. 2013 Dec 7;70(Pt 1):o28. doi: 10.1107/S1600536813032704 (PMC3914074; doi:10.1107/S1600536813032704)
Supplement: Supplementary file 1 [file e-70-00o28-sup1.cif]

##############################################################################
#                                                                            #
# This CIF contains the data in a paper accepted for publication in          #
# Acta Crystallographica Section E. It conforms to the requirements of       #
# Notes for Authors for Acta Crystallographica Section E, and has been       #
# peer reviewed under the auspices of the IUCr Commission on Journals.       #
#                                                                            #
# Full details of the Crystallographic Information File format               #
# are given in the paper "The Crystallographic Information File (CIF):       #
# a New Standard Archive File for Crystallography" by S. R. Hall, F. H.      #
# Allen and I. D. Brown [Acta Cryst. (1991), A47, 655-685].                  #
#                                                                            #
# The current version of the core CIF dictionary is obtainable from          #
# ftp://ftp.iucr.org/pub/cif_core.dic.                                       #
#                                                                            #
# Software is freely available for graphical display of the structure(s)     #
# in this CIF. For information consult the CIF software page                 #
# http://www.iucr.org/resources/cif/software.                                #
#                                                                            #
# This file may be used for bona fide research purposes within the           #
# scientific community so long as proper attribution is given to the journal # 
# article from which it was obtained.                                        #
#                                                                            #
##############################################################################
data_global
_audit_creation_method     'Jana2006 Version : 14/07/2012'
_journal_date_recd_electronic     2013-11-27
_journal_date_accepted     2013-12-02
_journal_name_full     'Acta Crystallographica, Section E'
_journal_year     2014
_journal_volume     70
_journal_issue      1
_journal_page_first     o28
_journal_page_last     o28
_journal_paper_category     QO
_journal_paper_doi     10.1107/S1600536813032704
_journal_coeditor_code     FF2123
_publ_contact_author_name     'Berthold St\"oger'
_publ_contact_author_address
;
Institute for Chemical Technologies and Analytics
Division of Structural Chemistry
Vienna University of Technology
Getreidemarkt 9/164-SC
A-1060 Vienna
Austria
;
_publ_contact_author_email     'bstoeger@mail.tuwien.ac.at'
_publ_contact_author_fax     '+43 1 58801 17199'
_publ_contact_author_phone     '+43 1 58801 17123'
_publ_section_title
;
1-Nitro-9<i>H</i>-carbazole
;
loop_
    _publ_author_name
    _publ_author_footnote
    _publ_author_address
    'Paul Kautny' .
;
Institute for Applied Synthetic Chemistry
Division Organic Chemistry
Vienna University of Technology
Getreidemarkt 9/163-OC
A-1060 Vienna
Austria
;
    'Berthold St\"oger' .
;
Institute for Chemical Technologies and Analytics
Division Structural Chemistry
Vienna University of Technology
Getreidemarkt 9/164-SC
A-1060 Vienna
Austria
;
data_I
_database_code_depnum_ccdc_archive 'CCDC 974754'
_chemical_name_systematic
;
1-Nitro-9<i>H</i>-carbazole
;
_chemical_name_common     ?
_chemical_formula_moiety     'C12 H8 N2 O2'
_chemical_formula_sum     'C12 H8 N2 O2'
_chemical_formula_structural     ?
_chemical_formula_analytical     ?
_chemical_formula_iupac     'C12 H8 N2 O2'
_chemical_formula_weight     212.2
_chemical_melting_point     ?
_symmetry_cell_setting     monoclinic
_symmetry_space_group_name_H-M     'P 21/n'
_symmetry_space_group_name_Hall     '-P 2yn'
loop_
    _symmetry_equiv_pos_site_id
    _symmetry_equiv_pos_as_xyz
    1 x,y,z
    2 -x+1/2,y+1/2,-z+1/2
    3 -x,-y,-z
    4 x+1/2,-y+1/2,z+1/2
_cell_length_a     10.4400(3)
_cell_length_b     5.3148(2)
_cell_length_c     17.2638(6)
_cell_angle_alpha     90
_cell_angle_beta     99.7460(16)
_cell_angle_gamma     90
_cell_volume     944.08(6)
_cell_formula_units_Z     4
_cell_measurement_reflns_used     17802
_cell_measurement_theta_min     2.4
_cell_measurement_theta_max     30.1
_cell_measurement_temperature     100
_cell_special_details     ?
_exptl_crystal_description     'plate'
_exptl_crystal_colour     'dark yellow'
_exptl_crystal_size_max     0.76
_exptl_crystal_size_mid     0.42
_exptl_crystal_size_min     0.20
_exptl_crystal_size_rad     ?
_exptl_crystal_density_diffrn     1.4925
_exptl_crystal_density_meas     ?
_exptl_crystal_density_method     ?
_exptl_crystal_F_000     440
_exptl_absorpt_coefficient_mu     0.105
_exptl_absorpt_correction_type     multi-scan
_exptl_absorpt_process_details     '(SADABS; Bruker, 2013)'
_exptl_absorpt_correction_T_min     0.95
_exptl_absorpt_correction_T_max     0.98
_exptl_special_details     ?
_diffrn_ambient_temperature     100
_diffrn_radiation_type     'Mo K\a'
_diffrn_radiation_wavelength     0.71073
_diffrn_radiation_source     'X-ray tube'
_diffrn_radiation_monochromator     graphite
_diffrn_measurement_device_type     'Bruker Kappa APEXII CCD'
_diffrn_measurement_device     'four-cycle diffractometer'
_diffrn_measurement_method     '\w and \f scans'
_diffrn_detector_area_resol_mean     ?
_diffrn_reflns_number     30130
_diffrn_reflns_av_R_equivalents     0.0208
_diffrn_reflns_av_sigmaI/netI     0.0094
_diffrn_reflns_theta_min     2.13
_diffrn_reflns_theta_max     30.15
_diffrn_reflns_theta_full     30.15
_diffrn_measured_fraction_theta_max     1
_diffrn_measured_fraction_theta_full     1
_diffrn_reflns_limit_h_min     -14
_diffrn_reflns_limit_h_max     14
_diffrn_reflns_limit_k_min     -7
_diffrn_reflns_limit_k_max     7
_diffrn_reflns_limit_l_min     -24
_diffrn_reflns_limit_l_max     24
_diffrn_reflns_reduction_process     ?
_diffrn_standards_number     ?
_diffrn_standards_interval_count     ?
_diffrn_standards_interval_time     ?
_diffrn_standards_decay_%     ?
loop_
    _diffrn_standard_refln_index_h
    _diffrn_standard_refln_index_k
    _diffrn_standard_refln_index_l
    ? ? ?
loop_
    _refln_index_h
    _refln_index_k
    _refln_index_l
    _refln_observed_status
    _refln_F_squared_meas
    _refln_F_squared_calc
    0 0 2 o 1543.48 1593.82
    0 0 4 o 1286.18 1286.62
    0 0 6 o 895.59 858.49
    0 0 8 o 10.48 7.45
    0 0 10 < -0.37 0.57
    0 0 12 o 207.91 187.09
    0 0 14 o 144.85 133.16
    0 0 16 o 5.10 5.49
    0 0 18 o 236.57 224.45
    0 0 20 o 198.41 194.54
    0 0 22 o 5.52 8.91
    0 0 24 o 44.94 44.47
    0 1 1 o 1556.50 1540.85
    0 1 2 o 3513.98 3330.48
    0 1 3 o 565.31 531.83
    0 1 4 o 3190.26 3091.08
    0 1 5 o 528.00 473.85
    0 1 6 o 18.34 27.02
    0 1 7 o 297.64 270.00
    0 1 8 o 1099.55 999.53
    0 1 9 < -0.42 0.86
    0 1 10 o 68.29 63.28
    0 1 11 o 1035.37 953.97
    0 1 12 o 10.72 9.87
    0 1 13 o 111.63 109.45
    0 1 14 o 125.13 126.62
    0 1 15 o 192.74 198.73
    0 1 16 o 40.61 39.44
    0 1 17 o 7.87 9.49
    0 1 18 o 222.79 228.77
    0 1 19 o 62.76 59.54
    0 1 20 o 89.29 92.85
    0 1 21 o 23.22 22.33
    0 1 22 o 132.30 130.62
    0 1 23 < 0.03 0.54
    0 2 0 o 509.82 561.14
    0 2 1 o 2193.69 2174.65
    0 2 2 o 1.92 0.68
    0 2 3 o 2634.12 2549.43
    0 2 4 o 532.69 477.38
    0 2 5 o 1891.40 1745.62
    0 2 6 o 890.79 800.88
    0 2 7 o 7.15 9.31
    0 2 8 o 78.19 88.41
    0 2 9 o 59.89 47.69
    0 2 10 o 4.78 4.87
    0 2 11 o 82.00 79.35
    0 2 12 o 364.76 337.95
    0 2 13 o 72.31 80.43
    0 2 14 o 46.68 54.82
    0 2 15 o 146.51 158.03
    0 2 16 o 1.94 2.61
    0 2 17 o 10.35 13.59
    0 2 18 o 31.94 33.11
    0 2 19 o 133.85 127.86
    0 2 20 o 57.59 63.47
    0 2 21 < 1.84 1.02
    0 2 22 o 210.23 209.04
    0 2 23 o 54.17 51.29
    0 3 1 o 735.26 667.46
    0 3 2 o 707.09 620.38
    0 3 3 o 487.95 445.40
    0 3 4 o 8.17 6.92
    0 3 5 o 146.80 155.56
    0 3 6 o 19.75 14.24
    0 3 7 o 110.35 88.53
    0 3 8 o 4.17 4.53
    0 3 9 o 115.10 124.82
    0 3 10 o 167.72 169.64
    0 3 11 o 63.89 65.24
    0 3 12 < -0.13 0.16
    0 3 13 o 206.49 201.00
    0 3 14 o 17.10 13.77
    0 3 15 < -0.30 0.00
    0 3 16 o 4.01 4.70
    0 3 17 o 11.32 11.98
    0 3 18 o 7.31 7.39
    0 3 19 o 8.24 9.24
    0 3 20 o 10.83 12.64
    0 3 21 o 43.65 39.01
    0 3 22 o 24.85 26.33
    0 4 0 o 73.22 73.14
    0 4 1 o 33.86 39.06
    0 4 2 o 13.16 12.88
    0 4 3 < 0.14 0.00
    0 4 4 < -0.10 0.53
    0 4 5 o 657.08 636.73
    0 4 6 o 2.06 2.41
    0 4 7 o 1018.58 951.90
    0 4 8 o 129.56 130.16
    0 4 9 o 1.66 0.70
    0 4 10 o 224.27 222.55
    0 4 11 o 74.08 75.18
    0 4 12 < -0.32 0.04
    0 4 13 o 4.14 6.81
    0 4 14 o 130.14 117.87
    0 4 15 o 2.40 2.60
    0 4 16 o 15.37 16.37
    0 4 17 o 36.56 36.26
    0 4 18 o 65.44 62.60
    0 4 19 o 28.95 27.36
    0 4 20 o 6.00 5.89
    0 5 1 o 26.05 25.83
    0 5 2 o 235.92 222.37
    0 5 3 o 146.04 149.25
    0 5 4 o 126.41 138.98
    0 5 5 < -0.30 1.86
    0 5 6 < 0.10 0.00
    0 5 7 o 12.95 9.89
    0 5 8 o 8.76 12.32
    0 5 9 o 12.68 15.55
    0 5 10 o 14.49 17.38
    0 5 11 o 48.51 45.08
    0 5 12 o 69.89 69.33
    0 5 13 o 3.21 2.84
    0 5 14 o 24.95 22.90
    0 5 15 o 55.27 51.17
    0 5 16 < -0.27 0.56
    0 5 17 o 3.09 3.28
    0 6 0 o 27.60 27.75
    0 6 1 < -0.02 1.50
    0 6 2 o 81.58 82.48
    0 6 3 o 60.13 60.91
    0 6 4 o 693.71 690.92
    0 6 5 o 55.80 46.93
    0 6 6 o 191.01 183.06
    0 6 7 o 56.86 56.31
    0 6 8 < 0.58 2.22
    0 6 9 < -0.58 0.11
    0 6 10 < -0.14 0.00
    0 6 11 o 33.79 29.70
    0 6 12 o 67.80 71.21
    0 6 13 o 16.58 14.48
    0 6 14 o 6.91 6.61
    0 7 1 o 11.80 12.82
    0 7 2 o 19.11 16.90
    0 7 3 o 9.00 8.40
    0 7 4 o 105.27 102.13
    0 7 5 o 98.45 94.22
    0 7 6 o 22.28 22.93
    0 7 7 o 40.75 37.61
    0 7 8 o 75.17 72.18
    1 0 -23 o 19.53 19.66
    1 0 -21 o 238.84 239.98
    1 0 -19 o 474.81 462.99
    1 0 -17 o 42.94 46.48
    1 0 -15 o 348.56 363.36
    1 0 -13 o 339.49 361.57
    1 0 -11 o 302.48 233.93
    1 0 -9 o 120.12 134.09
    1 0 -7 o 202.78 217.81
    1 0 -5 o 1550.60 1615.34
    1 0 -3 < -0.48 1.08
    1 0 -1 o 5004.02 5581.69
    1 0 1 o 1075.26 1102.69
    1 0 3 o 4901.63 4663.19
    1 0 5 o 1755.50 1683.27
    1 0 7 o 858.84 822.69
    1 0 9 o 799.76 720.29
    1 0 11 o 237.60 219.35
    1 0 13 o 91.10 90.24
    1 0 15 o 139.11 133.59
    1 0 17 o 989.78 961.50
    1 0 19 o 1327.84 1300.34
    1 0 21 o 26.90 26.90
    1 0 23 o 94.79 93.82
    1 1 -24 o 7.53 11.04
    1 1 -23 < 1.01 1.68
    1 1 -22 o 37.42 40.21
    1 1 -21 o 88.54 91.33
    1 1 -20 o 7.23 8.34
    1 1 -19 o 7.16 5.95
    1 1 -18 o 65.73 57.35
    1 1 -17 o 956.88 932.22
    1 1 -16 o 197.85 202.48
    1 1 -15 o 620.40 625.64
    1 1 -14 o 686.90 664.83
    1 1 -13 o 34.48 30.13
    1 1 -12 o 648.73 596.85
    1 1 -11 o 179.32 190.63
    1 1 -10 o 109.07 107.56
    1 1 -9 o 377.57 360.19
    1 1 -8 o 72.93 69.22
    1 1 -7 o 79.53 69.38
    1 1 -6 o 185.44 169.30
    1 1 -5 o 31.73 36.05
    1 1 -4 o 2.62 3.15
    1 1 -3 o 16.11 12.01
    1 1 -2 < 0.29 0.51
    1 1 -1 o 1582.39 1599.86
    1 1 0 o 2268.18 2291.05
    1 1 1 o 180.76 143.08
    1 1 2 o 4500.67 4241.93
    1 1 3 o 12985.10 12945.50
    1 1 4 o 7312.16 7118.66
    1 1 5 o 478.45 476.52
    1 1 6 o 1064.54 1035.86
    1 1 7 o 523.22 525.23
    1 1 8 o 654.04 580.49
    1 1 9 o 1846.87 1683.37
    1 1 10 o 4.96 4.15
    1 1 11 o 44.16 34.79
    1 1 12 o 23.77 23.02
    1 1 13 < -0.29 0.06
    1 1 14 o 256.77 237.78
    1 1 15 o 98.79 98.25
    1 1 16 o 71.46 69.86
    1 1 17 o 499.69 512.90
    1 1 18 o 87.58 84.71
    1 1 19 o 9.96 9.13
    1 1 20 o 24.45 25.26
    1 1 21 o 218.68 218.54
    1 1 22 o 2.94 2.21
    1 1 23 o 30.74 28.46
    1 2 -23 o 17.18 16.09
    1 2 -22 o 304.26 305.79
    1 2 -21 o 209.75 206.44
    1 2 -20 o 114.21 103.73
    1 2 -19 o 19.86 21.94
    1 2 -18 o 178.79 182.38
    1 2 -17 o 65.20 74.19
    1 2 -16 o 19.00 18.36
    1 2 -15 o 589.64 624.77
    1 2 -14 o 172.44 187.47
    1 2 -13 o 404.63 376.36
    1 2 -12 o 9.10 11.01
    1 2 -11 o 56.17 52.59
    1 2 -10 o 443.45 398.62
    1 2 -9 o 167.90 151.93
    1 2 -8 o 320.25 293.55
    1 2 -7 o 21.45 22.07
    1 2 -6 o 1341.29 1199.05
    1 2 -5 o 510.30 478.16
    1 2 -4 o 164.14 163.72
    1 2 -3 o 200.06 210.05
    1 2 -2 o 1028.45 1052.51
    1 2 -1 o 3.39 4.00
    1 2 0 o 415.92 414.18
    1 2 1 o 582.06 468.47
    1 2 2 o 20.98 27.96
    1 2 3 o 687.33 679.72
    1 2 4 o 129.96 111.38
    1 2 5 o 371.27 320.94
    1 2 6 < 0.24 0.12
    1 2 7 o 709.96 614.42
    1 2 8 o 199.02 214.01
    1 2 9 o 5.68 4.97
    1 2 10 o 33.28 26.11
    1 2 11 o 36.43 34.89
    1 2 12 o 170.65 169.80
    1 2 13 < -1.06 0.06
    1 2 14 o 262.88 262.43
    1 2 15 o 219.44 209.37
    1 2 16 o 46.86 44.50
    1 2 17 o 25.62 28.40
    1 2 18 < -0.37 0.10
    1 2 19 o 94.26 97.07
    1 2 20 o 27.17 24.82
    1 2 21 o 53.85 50.17
    1 2 22 o 3.47 3.75
    1 3 -22 o 3.23 5.72
    1 3 -21 o 107.35 97.69
    1 3 -20 o 132.46 128.09
    1 3 -19 o 34.23 29.43
    1 3 -18 o 60.10 57.19
    1 3 -17 o 3.17 5.28
    1 3 -16 o 37.95 41.73
    1 3 -15 o 49.72 52.02
    1 3 -14 < 0.74 1.75
    1 3 -13 o 28.18 28.60
    1 3 -12 o 39.54 51.02
    1 3 -11 o 55.85 49.10
    1 3 -10 o 270.40 260.11
    1 3 -9 o 81.15 82.13
    1 3 -8 o 14.52 19.60
    1 3 -7 o 2.86 2.02
    1 3 -6 o 3.05 4.60
    1 3 -5 o 61.96 70.56
    1 3 -4 o 378.93 316.16
    1 3 -3 o 85.39 76.93
    1 3 -2 o 644.37 599.40
    1 3 -1 o 23.21 19.91
    1 3 0 < 0.53 0.46
    1 3 1 o 483.92 383.24
    1 3 2 o 4.51 3.20
    1 3 3 o 2.86 2.83
    1 3 4 o 864.90 865.62
    1 3 5 o 447.94 463.09
    1 3 6 < 0.40 0.32
    1 3 7 o 5.15 6.48
    1 3 8 o 128.62 122.02
    1 3 9 o 269.73 280.70
    1 3 10 o 507.45 514.09
    1 3 11 o 24.52 30.09
    1 3 12 o 142.82 155.81
    1 3 13 o 1.36 1.28
    1 3 14 o 45.45 50.42
    1 3 15 o 121.21 123.63
    1 3 16 o 40.06 36.84
    1 3 17 o 2.83 1.47
    1 3 18 o 58.68 57.64
    1 3 19 < -0.13 0.03
    1 3 20 o 61.81 53.88
    1 3 21 o 67.49 57.68
    1 4 -20 o 158.21 154.72
    1 4 -19 < 1.82 0.83
    1 4 -18 o 253.65 234.06
    1 4 -17 o 14.09 12.25
    1 4 -16 o 41.20 42.62
    1 4 -15 o 56.28 49.78
    1 4 -14 < -0.46 0.16
    1 4 -13 < 1.20 0.89
    1 4 -12 o 48.40 53.41
    1 4 -11 o 50.11 55.16
    1 4 -10 o 8.43 6.45
    1 4 -9 o 413.36 411.60
    1 4 -8 o 102.34 89.56
    1 4 -7 o 252.49 264.74
    1 4 -6 o 241.05 246.66
    1 4 -5 < -0.22 0.78
    1 4 -4 o 27.11 29.56
    1 4 -3 o 17.64 21.74
    1 4 -2 o 321.14 291.09
    1 4 -1 o 57.93 51.86
    1 4 0 o 232.81 233.57
    1 4 1 o 27.41 23.89
    1 4 2 o 451.30 402.49
    1 4 3 o 9.79 10.80
    1 4 4 o 109.70 113.04
    1 4 5 o 41.84 49.97
    1 4 6 o 56.78 52.41
    1 4 7 o 80.61 91.33
    1 4 8 o 9.16 14.09
    1 4 9 o 6.33 8.64
    1 4 10 o 18.04 10.40
    1 4 11 o 117.15 132.39
    1 4 12 o 22.77 28.83
    1 4 13 o 90.36 92.58
    1 4 14 < 1.58 3.29
    1 4 15 < 0.42 1.87
    1 4 16 < 0.45 2.37
    1 4 17 o 4.69 4.49
    1 4 18 < -0.42 0.02
    1 4 19 o 11.24 10.07
    1 4 20 o 8.68 11.27
    1 5 -18 o 4.85 7.17
    1 5 -17 < 1.95 2.06
    1 5 -16 < -0.27 0.90
    1 5 -15 o 6.45 5.26
    1 5 -14 o 53.13 54.39
    1 5 -13 o 35.20 29.40
    1 5 -12 o 15.51 16.26
    1 5 -11 o 10.75 10.46
    1 5 -10 o 172.95 163.66
    1 5 -9 o 3.20 1.77
    1 5 -8 o 70.13 80.12
    1 5 -7 o 3.36 2.71
    1 5 -6 o 17.03 17.20
    1 5 -5 o 57.86 59.19
    1 5 -4 o 142.45 135.77
    1 5 -3 o 5.84 5.18
    1 5 -2 o 547.55 534.62
    1 5 -1 o 20.94 24.42
    1 5 0 o 86.16 98.91
    1 5 1 o 124.70 119.08
    1 5 2 o 43.02 40.94
    1 5 3 o 5.53 6.31
    1 5 4 o 27.51 33.16
    1 5 5 o 15.95 16.68
    1 5 6 o 121.58 117.01
    1 5 7 o 337.03 346.92
    1 5 8 o 3.23 6.07
    1 5 9 o 5.13 6.82
    1 5 10 o 34.95 37.34
    1 5 11 o 223.15 208.84
    1 5 12 o 28.64 27.40
    1 5 13 o 74.64 82.06
    1 5 14 o 18.76 17.63
    1 5 15 o 2.49 3.46
    1 5 16 < -0.35 0.00
    1 5 17 o 59.16 50.06
    1 6 -14 o 3.63 1.54
    1 6 -13 o 47.18 47.71
    1 6 -12 o 82.54 82.68
    1 6 -11 o 19.69 21.37
    1 6 -10 < 1.92 1.96
    1 6 -9 o 43.97 41.52
    1 6 -8 o 104.31 93.26
    1 6 -7 o 40.16 43.49
    1 6 -6 o 2.81 2.89
    1 6 -5 o 25.03 23.90
    1 6 -4 o 28.18 29.17
    1 6 -3 o 31.70 31.95
    1 6 -2 o 26.02 22.57
    1 6 -1 o 303.58 309.35
    1 6 0 o 2.13 2.78
    1 6 1 o 75.62 72.89
    1 6 2 < -0.06 1.94
    1 6 3 o 42.43 45.58
    1 6 4 o 7.39 7.13
    1 6 5 < 0.67 0.63
    1 6 6 o 64.85 61.74
    1 6 7 o 2.75 3.39
    1 6 8 o 10.57 11.25
    1 6 9 < 1.26 0.82
    1 6 10 o 13.95 15.03
    1 6 11 < -0.19 0.11
    1 6 12 o 5.50 4.66
    1 6 13 o 199.08 175.87
    1 6 14 o 59.48 45.81
    1 7 -8 o 60.45 59.16
    1 7 -7 o 71.36 66.96
    1 7 -6 < 1.28 0.80
    1 7 -5 < 1.44 0.17
    1 7 -4 o 17.62 21.41
    1 7 -3 o 25.77 21.90
    1 7 -2 o 27.84 26.41
    1 7 -1 < 1.95 1.21
    1 7 0 o 11.37 10.10
    1 7 1 o 9.29 7.99
    1 7 2 o 41.50 41.18
    1 7 3 o 178.42 165.80
    1 7 4 o 4.25 5.10
    1 7 5 < -0.29 0.29
    1 7 6 o 13.47 14.18
    1 7 7 o 60.92 57.53
    1 7 8 o 80.25 72.87
    2 0 -24 o 16.90 16.87
    2 0 -22 < -0.27 0.08
    2 0 -20 o 11.05 13.07
    2 0 -18 o 495.44 506.89
    2 0 -16 o 326.79 317.74
    2 0 -14 o 250.42 243.44
    2 0 -12 o 31.49 37.52
    2 0 -10 o 1093.68 983.86
    2 0 -8 o 4712.64 4449.45
    2 0 -6 o 1536.01 1476.61
    2 0 -4 o 178.44 212.87
    2 0 -2 o 6159.76 6321.95
    2 0 0 o 236.56 246.80
    2 0 2 o 12673.10 12500.40
    2 0 4 o 1723.37 1583.33
    2 0 6 o 1064.72 975.21
    2 0 8 o 931.75 933.94
    2 0 10 o 108.88 114.34
    2 0 12 o 678.29 610.12
    2 0 14 o 550.68 513.88
    2 0 16 o 12.46 16.58
    2 0 18 o 4.13 4.56
    2 0 20 o 508.39 505.90
    2 0 22 o 7.96 11.56
    2 1 -24 o 15.69 18.95
    2 1 -23 o 2.51 3.22
    2 1 -22 o 56.71 50.34
    2 1 -21 o 105.11 100.41
    2 1 -20 o 37.18 32.81
    2 1 -19 o 180.74 187.13
    2 1 -18 o 139.48 151.05
    2 1 -17 o 176.97 175.07
    2 1 -16 o 207.77 205.82
    2 1 -15 o 3.01 2.78
    2 1 -14 < -0.32 0.04
    2 1 -13 o 4.45 5.43
    2 1 -12 o 119.13 121.67
    2 1 -11 o 124.43 123.36
    2 1 -10 o 351.56 319.25
    2 1 -9 o 211.75 158.23
    2 1 -8 o 764.22 656.69
    2 1 -7 o 168.70 168.68
    2 1 -6 o 83.79 88.02
    2 1 -5 o 537.74 497.40
    2 1 -4 o 13.93 18.46
    2 1 -3 o 345.66 359.16
    2 1 -2 o 18.42 17.68
    2 1 -1 o 3.10 2.60
    2 1 0 o 1253.46 1303.71
    2 1 1 o 41.82 55.41
    2 1 2 o 15745.40 16016.60
    2 1 3 o 14416.60 13769.80
    2 1 4 o 2122.61 2140.76
    2 1 5 o 162.59 147.01
    2 1 6 o 370.64 297.50
    2 1 7 o 964.39 908.73
    2 1 8 o 347.84 325.60
    2 1 9 o 74.72 70.12
    2 1 10 o 4.27 2.94
    2 1 11 o 2.19 1.67
    2 1 12 o 48.73 53.44
    2 1 13 o 1.68 2.25
    2 1 14 o 3.89 3.81
    2 1 15 o 104.20 99.87
    2 1 16 o 84.04 85.32
    2 1 17 < -0.75 0.22
    2 1 18 o 5.13 6.03
    2 1 19 o 13.03 14.46
    2 1 20 o 5.23 4.27
    2 1 21 o 185.99 180.29
    2 1 22 o 217.19 213.99
    2 1 23 o 86.46 79.50
    2 2 -23 o 7.23 9.31
    2 2 -22 o 6.32 8.67
    2 2 -21 < 0.51 0.02
    2 2 -20 o 47.28 48.46
    2 2 -19 o 158.43 157.25
    2 2 -18 o 14.31 16.67
    2 2 -17 o 7.13 11.01
    2 2 -16 o 6.00 7.82
    2 2 -15 < -0.06 0.03
    2 2 -14 o 132.42 127.05
    2 2 -13 o 743.46 781.05
    2 2 -12 o 391.42 429.24
    2 2 -11 o 213.96 231.10
    2 2 -10 o 496.48 451.51
    2 2 -9 o 107.07 110.61
    2 2 -8 < 0.43 0.10
    2 2 -7 o 9.36 8.70
    2 2 -6 o 174.90 156.74
    2 2 -5 o 172.04 171.32
    2 2 -4 o 1.33 0.91
    2 2 -3 o 1297.97 1154.67
    2 2 -2 o 162.64 170.19
    2 2 -1 o 752.45 655.16
    2 2 0 o 154.61 157.36
    2 2 1 o 1.01 1.35
    2 2 2 o 115.54 112.46
    2 2 3 o 5.77 6.66
    2 2 4 o 2881.36 2495.23
    2 2 5 o 456.48 413.13
    2 2 6 o 0.66 0.78
    2 2 7 o 36.67 31.97
    2 2 8 o 27.92 22.12
    2 2 9 o 239.21 231.79
    2 2 10 o 10.51 11.35
    2 2 11 o 212.42 208.86
    2 2 12 o 30.39 37.02
    2 2 13 o 475.29 472.75
    2 2 14 o 18.42 20.09
    2 2 15 o 2.59 3.44
    2 2 16 o 6.67 7.89
    2 2 17 o 70.61 73.83
    2 2 18 o 20.26 22.48
    2 2 19 o 2.75 3.07
    2 2 20 < -0.54 0.53
    2 2 21 o 59.86 60.11
    2 2 22 o 3.55 5.34
    2 3 -22 o 59.69 57.77
    2 3 -21 o 28.76 24.80
    2 3 -20 o 33.89 33.07
    2 3 -19 o 4.09 4.76
    2 3 -18 o 10.48 11.09
    2 3 -17 o 111.62 100.04
    2 3 -16 < 0.70 0.58
    2 3 -15 o 198.40 208.11
    2 3 -14 o 4.51 8.99
    2 3 -13 o 9.87 10.11
    2 3 -12 o 139.64 169.61
    2 3 -11 o 706.92 724.35
    2 3 -10 o 190.29 183.32
    2 3 -9 o 166.54 173.13
    2 3 -8 o 468.99 435.89
    2 3 -7 o 314.19 289.39
    2 3 -6 o 478.42 452.85
    2 3 -5 o 614.75 516.30
    2 3 -4 o 959.88 862.78
    2 3 -3 o 293.57 271.73
    2 3 -2 o 389.92 406.21
    2 3 -1 o 1535.77 1423.03
    2 3 0 o 540.60 496.69
    2 3 1 o 117.36 125.89
    2 3 2 o 147.47 135.34
    2 3 3 o 16.86 20.08
    2 3 4 o 42.99 41.77
    2 3 5 o 55.14 66.35
    2 3 6 o 89.15 86.47
    2 3 7 o 460.83 471.34
    2 3 8 o 157.87 177.70
    2 3 9 o 6.94 6.01
    2 3 10 o 269.71 259.16
    2 3 11 o 6.81 5.85
    2 3 12 o 105.72 105.63
    2 3 13 o 4.88 4.09
    2 3 14 o 66.42 71.95
    2 3 15 o 91.87 98.05
    2 3 16 o 7.23 7.98
    2 3 17 o 3.58 3.14
    2 3 18 o 61.08 61.47
    2 3 19 o 46.44 42.41
    2 3 20 o 12.63 14.31
    2 3 21 o 18.50 17.79
    2 4 -20 < 1.09 1.82
    2 4 -19 o 28.77 26.16
    2 4 -18 o 78.34 81.00
    2 4 -17 o 219.09 214.45
    2 4 -16 o 73.52 80.14
    2 4 -15 o 229.84 210.65
    2 4 -14 o 67.86 68.58
    2 4 -13 o 4.96 5.83
    2 4 -12 o 26.80 24.56
    2 4 -11 o 57.10 55.96
    2 4 -10 o 14.87 14.76
    2 4 -9 < 0.34 1.58
    2 4 -8 o 106.04 97.56
    2 4 -7 < 0.00 0.01
    2 4 -6 o 181.30 175.38
    2 4 -5 o 5.71 6.53
    2 4 -4 o 35.12 37.69
    2 4 -3 o 140.88 129.56
    2 4 -2 o 19.64 17.65
    2 4 -1 o 101.54 94.68
    2 4 0 o 8.43 7.61
    2 4 1 o 190.03 177.32
    2 4 2 o 64.52 62.65
    2 4 3 o 126.65 111.44
    2 4 4 o 5.29 7.25
    2 4 5 o 111.55 96.64
    2 4 6 < -0.35 1.37
    2 4 7 o 469.43 502.22
    2 4 8 o 5.02 9.05
    2 4 9 o 242.63 218.56
    2 4 10 o 16.81 16.87
    2 4 11 o 1.36 2.57
    2 4 12 o 9.04 10.72
    2 4 13 o 2.59 4.43
    2 4 14 o 87.98 83.92
    2 4 15 o 98.36 95.82
    2 4 16 o 61.14 62.25
    2 4 17 o 22.76 26.25
    2 4 18 o 40.83 41.36
    2 4 19 o 19.58 20.85
    2 5 -18 o 5.20 8.33
    2 5 -17 o 19.22 19.06
    2 5 -16 o 228.91 207.22
    2 5 -15 o 179.76 162.01
    2 5 -14 o 3.01 3.33
    2 5 -13 o 2.65 1.91
    2 5 -12 o 316.73 288.85
    2 5 -11 < 0.59 0.00
    2 5 -10 o 111.75 114.16
    2 5 -9 o 58.12 55.69
    2 5 -8 o 57.67 59.76
    2 5 -7 o 10.80 12.78
    2 5 -6 o 172.74 183.71
    2 5 -5 o 7.92 9.19
    2 5 -4 o 745.24 717.14
    2 5 -3 o 77.38 70.79
    2 5 -2 o 28.29 25.90
    2 5 -1 o 749.22 748.80
    2 5 0 o 378.13 378.02
    2 5 1 < 0.35 0.40
    2 5 2 o 83.04 86.71
    2 5 3 o 2.21 2.28
    2 5 4 o 2.00 1.70
    2 5 5 o 89.64 89.00
    2 5 6 o 47.71 51.17
    2 5 7 o 1.68 0.83
    2 5 8 o 78.83 80.03
    2 5 9 o 59.81 60.12
    2 5 10 o 87.56 87.29
    2 5 11 < 0.85 1.56
    2 5 12 o 2.81 2.92
    2 5 13 o 50.84 45.29
    2 5 14 < 1.47 2.49
    2 5 15 o 25.32 27.32
    2 5 16 < 2.22 1.42
    2 5 17 o 101.96 93.99
    2 6 -14 o 10.08 11.38
    2 6 -13 o 76.30 83.25
    2 6 -12 o 258.08 249.24
    2 6 -11 o 33.49 30.24
    2 6 -10 o 18.33 17.90
    2 6 -9 o 6.21 7.09
    2 6 -8 o 13.37 12.32
    2 6 -7 o 3.21 3.92
    2 6 -6 o 242.63 238.72
    2 6 -5 o 130.33 119.86
    2 6 -4 o 146.35 139.80
    2 6 -3 o 82.67 75.76
    2 6 -2 o 283.64 281.17
    2 6 -1 o 16.17 16.78
    2 6 0 < -1.50 0.10
    2 6 1 < -0.38 0.00
    2 6 2 o 92.60 87.20
    2 6 3 o 31.97 36.57
    2 6 4 o 43.97 40.02
    2 6 5 o 69.25 73.20
    2 6 6 o 4.62 3.82
    2 6 7 o 12.97 12.63
    2 6 8 < 0.86 2.26
    2 6 9 o 10.27 9.65
    2 6 10 < -1.07 1.15
    2 6 11 < 0.64 1.52
    2 6 12 o 3.55 3.87
    2 6 13 o 13.43 13.67
    2 7 -8 o 21.37 19.45
    2 7 -7 < 0.35 1.77
    2 7 -6 o 17.58 21.36
    2 7 -5 o 66.02 60.92
    2 7 -4 o 40.54 41.84
    2 7 -3 < 0.34 0.00
    2 7 -2 o 79.02 75.43
    2 7 -1 o 42.80 43.99
    2 7 0 o 16.98 19.61
    2 7 1 o 9.44 8.42
    2 7 2 o 44.45 40.43
    2 7 3 o 7.28 4.91
    2 7 4 o 5.53 7.10
    2 7 5 < 0.00 0.19
    2 7 6 o 240.43 231.50
    2 7 7 o 154.45 144.02
    3 0 -23 o 13.75 12.28
    3 0 -21 < -1.57 0.92
    3 0 -19 o 24.44 32.42
    3 0 -17 o 5.52 5.70
    3 0 -15 o 5.49 2.16
    3 0 -13 o 1149.63 1137.47
    3 0 -11 o 343.84 348.40
    3 0 -9 o 1473.81 1307.08
    3 0 -7 o 76.77 93.19
    3 0 -5 o 150.00 132.40
    3 0 -3 o 949.95 899.20
    3 0 -1 o 223.95 213.53
    3 0 1 o 13.27 10.59
    3 0 3 o 2279.14 2273.72
    3 0 5 o 626.15 646.76
    3 0 7 o 620.20 584.99
    3 0 9 o 1413.37 1399.53
    3 0 11 o 2927.04 2653.52
    3 0 13 o 38.24 38.57
    3 0 15 < -0.16 0.10
    3 0 17 o 189.41 179.21
    3 0 19 o 346.05 351.43
    3 0 21 o 182.55 169.40
    3 1 -24 o 7.82 7.50
    3 1 -23 o 37.42 32.98
    3 1 -22 o 14.25 11.80
    3 1 -21 o 2.32 2.87
    3 1 -20 o 48.06 49.42
    3 1 -19 o 491.36 504.43
    3 1 -18 o 3.85 3.60
    3 1 -17 < 0.08 0.02
    3 1 -16 o 695.90 698.33
    3 1 -15 o 138.21 141.08
    3 1 -14 o 2.24 3.11
    3 1 -13 o 305.23 303.27
    3 1 -12 < 0.35 0.91
    3 1 -11 o 139.46 138.76
    3 1 -10 < -0.05 0.89
    3 1 -9 o 27.81 37.26
    3 1 -8 o 233.71 235.29
    3 1 -7 o 510.95 437.72
    3 1 -6 o 680.55 618.84
    3 1 -5 o 648.85 630.11
    3 1 -4 o 385.92 364.08
    3 1 -3 o 12.17 20.34
    3 1 -2 o 520.34 503.61
    3 1 -1 o 159.92 183.24
    3 1 0 o 82.35 77.00
    3 1 1 o 1021.51 982.78
    3 1 2 o 128.14 125.20
    3 1 3 o 194.91 179.06
    3 1 4 o 38.86 35.93
    3 1 5 o 2000.68 1653.43
    3 1 6 o 1783.47 1573.88
    3 1 7 o 1532.51 1398.26
    3 1 8 o 6.61 8.57
    3 1 9 o 635.08 577.54
    3 1 10 o 4.57 6.34
    3 1 11 o 9.63 9.39
    3 1 12 o 1.39 1.67
    3 1 13 o 35.82 34.52
    3 1 14 o 79.87 77.09
    3 1 15 o 28.95 30.19
    3 1 16 o 4.81 4.18
    3 1 17 o 109.78 104.86
    3 1 18 o 75.10 74.79
    3 1 19 o 16.58 17.78
    3 1 20 o 176.25 174.89
    3 1 21 o 108.66 103.27
    3 1 22 o 35.01 34.12
    3 2 -23 o 14.52 18.39
    3 2 -22 o 58.04 61.31
    3 2 -21 o 4.64 5.78
    3 2 -20 o 97.03 100.97
    3 2 -19 o 230.24 234.61
    3 2 -18 o 2.54 1.89
    3 2 -17 o 45.08 53.64
    3 2 -16 < 0.00 1.48
    3 2 -15 o 74.58 66.91
    3 2 -14 o 144.02 145.40
    3 2 -13 o 425.18 435.68
    3 2 -12 o 747.69 761.07
    3 2 -11 o 211.41 192.55
    3 2 -10 < 0.42 0.39
    3 2 -9 o 15.90 18.14
    3 2 -8 o 750.60 651.22
    3 2 -7 o 71.60 71.66
    3 2 -6 o 575.97 523.87
    3 2 -5 o 1.22 1.30
    3 2 -4 o 167.93 173.58
    3 2 -3 o 1106.83 1006.32
    3 2 -2 o 1202.04 1047.30
    3 2 -1 o 649.95 569.86
    3 2 0 o 1.39 1.07
    3 2 1 o 332.23 295.83
    3 2 2 o 189.17 163.51
    3 2 3 o 16.43 8.44
    3 2 4 o 286.66 253.43
    3 2 5 o 3710.14 3416.06
    3 2 6 o 6645.91 6172.02
    3 2 7 o 1311.19 1167.71
    3 2 8 o 18.52 16.97
    3 2 9 o 52.03 49.46
    3 2 10 o 294.90 283.18
    3 2 11 o 178.73 173.12
    3 2 12 o 237.60 240.87
    3 2 13 o 169.95 167.68
    3 2 14 o 5.50 7.22
    3 2 15 o 158.30 161.99
    3 2 16 o 47.24 43.84
    3 2 17 o 35.76 33.65
    3 2 18 < 0.83 1.08
    3 2 19 < 1.68 2.95
    3 2 20 o 36.72 35.81
    3 2 21 o 3.21 4.36
    3 3 -22 < 0.69 0.96
    3 3 -21 o 25.72 21.46
    3 3 -20 o 71.75 75.98
    3 3 -19 o 12.67 10.88
    3 3 -18 o 94.94 90.35
    3 3 -17 o 19.50 23.57
    3 3 -16 o 112.10 108.46
    3 3 -15 o 85.56 95.01
    3 3 -14 o 59.10 71.18
    3 3 -13 < -0.27 0.03
    3 3 -12 o 462.05 495.76
    3 3 -11 < -0.64 0.35
    3 3 -10 o 17.78 11.43
    3 3 -9 o 71.49 83.45
    3 3 -8 o 7.13 6.94
    3 3 -7 o 1.36 1.19
    3 3 -6 o 200.16 196.42
    3 3 -5 o 127.82 117.24
    3 3 -4 o 75.22 72.25
    3 3 -3 o 342.03 330.83
    3 3 -2 o 183.44 152.68
    3 3 -1 o 2.80 5.47
    3 3 0 o 319.31 273.28
    3 3 1 o 611.09 570.77
    3 3 2 o 175.73 177.86
    3 3 3 < 0.58 0.23
    3 3 4 o 441.24 426.71
    3 3 5 o 31.19 31.85
    3 3 6 o 1.87 1.96
    3 3 7 o 142.55 117.54
    3 3 8 o 243.13 228.72
    3 3 9 o 177.83 185.77
    3 3 10 o 7.74 15.58
    3 3 11 o 252.85 274.98
    3 3 12 o 168.57 147.46
    3 3 13 o 39.68 45.29
    3 3 14 < -0.70 0.61
    3 3 15 o 93.45 99.40
    3 3 16 o 10.03 12.09
    3 3 17 o 190.61 188.24
    3 3 18 o 25.29 26.64
    3 3 19 < -1.07 0.51
    3 3 20 < -0.67 0.87
    3 4 -20 o 8.30 8.69
    3 4 -19 o 16.76 20.41
    3 4 -18 o 787.01 758.63
    3 4 -17 o 15.85 16.58
    3 4 -16 o 235.13 226.73
    3 4 -15 o 19.94 18.30
    3 4 -14 o 8.60 12.15
    3 4 -13 o 60.41 53.95
    3 4 -12 o 50.39 51.03
    3 4 -11 o 30.90 27.77
    3 4 -10 o 13.24 17.56
    3 4 -9 o 6.99 5.25
    3 4 -8 o 49.18 60.13
    3 4 -7 o 710.42 680.78
    3 4 -6 o 0.96 1.25
    3 4 -5 o 36.88 37.04
    3 4 -4 o 60.74 66.51
    3 4 -3 o 3.34 5.03
    3 4 -2 o 22.63 25.58
    3 4 -1 o 60.61 57.98
    3 4 0 o 525.06 502.26
    3 4 1 o 44.11 46.80
    3 4 2 o 1522.74 1553.18
    3 4 3 o 101.88 129.13
    3 4 4 o 506.64 486.52
    3 4 5 < 0.56 1.33
    3 4 6 o 105.96 103.62
    3 4 7 o 99.06 104.12
    3 4 8 o 46.40 49.89
    3 4 9 o 289.85 307.84
    3 4 10 o 50.76 61.23
    3 4 11 o 81.28 86.49
    3 4 12 o 5.45 5.95
    3 4 13 o 12.30 12.21
    3 4 14 < 0.05 0.15
    3 4 15 o 11.02 12.92
    3 4 16 < -1.23 0.56
    3 4 17 < 0.83 0.48
    3 4 18 o 29.32 32.01
    3 5 -18 o 6.45 7.46
    3 5 -17 o 37.90 35.63
    3 5 -16 o 17.80 17.81
    3 5 -15 o 17.77 13.74
    3 5 -14 o 155.29 150.82
    3 5 -13 o 9.07 9.38
    3 5 -12 o 85.53 80.66
    3 5 -11 o 46.43 42.13
    3 5 -10 o 199.31 187.65
    3 5 -9 o 344.38 344.85
    3 5 -8 o 6.54 7.29
    3 5 -7 o 6.88 9.52
    3 5 -6 o 10.67 14.30
    3 5 -5 o 35.76 34.50
    3 5 -4 o 222.82 210.61
    3 5 -3 < 0.70 0.71
    3 5 -2 o 44.32 42.85
    3 5 -1 o 120.91 116.03
    3 5 0 o 353.82 326.24
    3 5 1 o 53.83 61.65
    3 5 2 o 14.44 22.88
    3 5 3 o 82.96 87.92
    3 5 4 o 300.07 289.25
    3 5 5 o 3.87 3.89
    3 5 6 o 126.14 125.38
    3 5 7 < -0.08 0.05
    3 5 8 o 3.74 3.69
    3 5 9 < -0.35 0.00
    3 5 10 o 13.59 15.14
    3 5 11 < 0.69 1.93
    3 5 12 o 65.03 66.08
    3 5 13 o 59.67 62.37
    3 5 14 o 8.67 7.13
    3 5 15 o 24.74 18.85
    3 5 16 o 103.32 96.35
    3 6 -14 < 1.31 1.02
    3 6 -13 o 148.59 137.70
    3 6 -12 o 7.66 4.83
    3 6 -11 o 4.56 3.84
    3 6 -10 o 20.97 24.84
    3 6 -9 o 9.16 10.04
    3 6 -8 o 87.44 76.70
    3 6 -7 < -0.13 0.15
    3 6 -6 o 18.74 18.68
    3 6 -5 o 80.85 81.78
    3 6 -4 o 29.59 26.28
    3 6 -3 o 47.56 53.11
    3 6 -2 < 0.05 0.11
    3 6 -1 o 312.76 314.46
    3 6 0 o 28.61 28.70
    3 6 1 o 188.42 184.94
    3 6 2 o 35.12 35.67
    3 6 3 o 5.37 5.81
    3 6 4 o 14.52 12.75
    3 6 5 o 137.40 120.51
    3 6 6 o 65.80 60.11
    3 6 7 o 25.91 20.86
    3 6 8 o 28.85 26.30
    3 6 9 o 12.54 15.07
    3 6 10 o 85.18 80.96
    3 6 11 < 1.30 0.84
    3 6 12 o 19.18 14.29
    3 7 -8 < 0.38 2.86
    3 7 -7 < -0.69 0.60
    3 7 -6 o 5.71 5.23
    3 7 -5 o 24.49 20.69
    3 7 -4 o 5.50 4.23
    3 7 -3 < 0.42 0.43
    3 7 -2 < 2.11 4.38
    3 7 -1 o 7.76 7.19
    3 7 0 < 2.02 2.28
    3 7 1 o 12.12 15.48
    3 7 2 o 171.06 163.79
    3 7 3 o 54.15 51.27
    3 7 4 o 32.88 30.05
    3 7 5 o 135.96 115.34
    3 7 6 o 35.84 35.39
    4 0 -24 o 84.84 75.44
    4 0 -22 o 103.92 101.68
    4 0 -20 o 5.71 4.88
    4 0 -18 o 22.57 16.19
    4 0 -16 o 2227.70 2382.00
    4 0 -14 o 763.71 724.15
    4 0 -12 o 10.81 5.00
    4 0 -10 o 796.99 775.87
    4 0 -8 o 345.52 290.70
    4 0 -6 o 63.06 46.15
    4 0 -4 o 2995.97 2764.00
    4 0 -2 o 291.94 306.09
    4 0 0 o 440.55 399.45
    4 0 2 o 76.61 66.13
    4 0 4 o 373.38 373.24
    4 0 6 o 1.14 4.06
    4 0 8 o 125.72 93.16
    4 0 10 o 11.88 10.18
    4 0 12 o 5.28 7.04
    4 0 14 o 32.48 28.79
    4 0 16 o 7.40 8.98
    4 0 18 o 67.17 63.13
    4 0 20 < 0.37 1.72
    4 0 22 o 19.74 25.73
    4 1 -24 o 32.03 29.89
    4 1 -23 < -0.29 0.28
    4 1 -22 o 4.33 4.75
    4 1 -21 o 3.28 4.32
    4 1 -20 o 134.65 128.05
    4 1 -19 o 1.58 0.99
    4 1 -18 o 26.34 30.84
    4 1 -17 o 194.61 217.46
    4 1 -16 o 85.37 94.18
    4 1 -15 o 47.26 57.16
    4 1 -14 o 80.96 91.12
    4 1 -13 o 176.92 179.12
    4 1 -12 o 74.18 65.69
    4 1 -11 o 208.81 231.23
    4 1 -10 o 38.27 39.19
    4 1 -9 o 63.85 58.34
    4 1 -8 o 158.11 161.75
    4 1 -7 o 1008.79 823.58
    4 1 -6 o 2424.82 2217.33
    4 1 -5 o 204.63 200.60
    4 1 -4 o 741.69 688.07
    4 1 -3 o 463.29 432.52
    4 1 -2 o 6.00 6.51
    4 1 -1 o 20.52 13.52
    4 1 0 o 3.87 4.02
    4 1 1 o 427.63 357.14
    4 1 2 o 57.32 43.73
    4 1 3 o 8.11 10.00
    4 1 4 o 822.68 749.09
    4 1 5 o 356.87 300.11
    4 1 6 o 7.13 8.90
    4 1 7 o 16.46 16.74
    4 1 8 o 170.28 144.50
    4 1 9 o 6.65 8.74
    4 1 10 o 145.15 143.42
    4 1 11 o 261.91 251.33
    4 1 12 < 1.14 1.98
    4 1 13 o 60.61 59.81
    4 1 14 o 257.33 233.45
    4 1 15 o 551.06 541.27
    4 1 16 o 164.12 157.68
    4 1 17 o 59.06 54.62
    4 1 18 o 31.97 31.69
    4 1 19 o 10.92 10.50
    4 1 20 o 38.98 38.04
    4 1 21 < 0.27 0.89
    4 2 -23 o 4.62 5.08
    4 2 -22 < -0.30 0.38
    4 2 -21 < 0.26 0.90
    4 2 -20 o 57.35 47.40
    4 2 -19 o 16.06 13.79
    4 2 -18 o 118.93 108.07
    4 2 -17 o 5.81 7.40
    4 2 -16 o 79.71 81.97
    4 2 -15 o 204.15 222.90
    4 2 -14 < -0.64 0.36
    4 2 -13 o 321.50 309.57
    4 2 -12 < -0.69 0.06
    4 2 -11 o 147.78 167.31
    4 2 -10 o 152.48 153.82
    4 2 -9 o 217.81 213.32
    4 2 -8 o 12.99 17.24
    4 2 -7 o 332.40 335.28
    4 2 -6 o 0.78 1.44
    4 2 -5 o 615.24 474.81
    4 2 -4 o 504.99 456.42
    4 2 -3 o 418.08 381.06
    4 2 -2 o 257.48 221.79
    4 2 -1 o 349.34 285.54
    4 2 0 o 299.81 313.72
    4 2 1 o 158.85 122.73
    4 2 2 o 150.19 126.75
    4 2 3 o 306.83 276.94
    4 2 4 o 60.50 55.46
    4 2 5 o 1231.72 1102.80
    4 2 6 o 2244.99 2048.11
    4 2 7 o 43.28 43.79
    4 2 8 o 146.08 123.88
    4 2 9 o 168.68 142.15
    4 2 10 < 0.24 0.78
    4 2 11 o 273.36 273.17
    4 2 12 o 58.01 56.56
    4 2 13 o 70.61 68.39
    4 2 14 o 2.46 2.90
    4 2 15 < 0.62 0.57
    4 2 16 < 0.00 0.47
    4 2 17 o 48.86 51.79
    4 2 18 o 55.10 56.74
    4 2 19 o 55.59 55.97
    4 2 20 < 0.74 0.58
    4 2 21 o 5.23 5.67
    4 3 -22 o 9.05 10.11
    4 3 -21 o 18.26 17.39
    4 3 -20 < -0.94 0.27
    4 3 -19 < 1.26 3.05
    4 3 -18 o 4.75 6.99
    4 3 -17 < 1.41 1.64
    4 3 -16 o 167.05 155.05
    4 3 -15 o 461.44 454.37
    4 3 -14 o 796.50 841.82
    4 3 -13 o 222.31 216.12
    4 3 -12 o 436.17 399.76
    4 3 -11 o 253.46 250.31
    4 3 -10 o 846.99 890.71
    4 3 -9 o 671.57 698.80
    4 3 -8 o 924.83 875.91
    4 3 -7 o 39.34 41.20
    4 3 -6 o 28.28 18.23
    4 3 -5 o 26.28 22.81
    4 3 -4 o 184.26 171.60
    4 3 -3 o 689.76 663.13
    4 3 -2 o 46.46 52.64
    4 3 -1 o 100.52 83.69
    4 3 0 o 29.12 30.25
    4 3 1 o 16.22 15.67
    4 3 2 o 75.39 64.31
    4 3 3 o 0.99 1.06
    4 3 4 o 83.07 83.24
    4 3 5 o 95.56 106.22
    4 3 6 o 6.77 3.80
    4 3 7 o 238.14 223.68
    4 3 8 o 485.04 443.27
    4 3 9 o 930.78 916.05
    4 3 10 < -0.03 0.97
    4 3 11 < -0.08 0.53
    4 3 12 o 168.02 168.81
    4 3 13 o 74.30 74.22
    4 3 14 o 8.30 7.87
    4 3 15 o 62.42 66.85
    4 3 16 o 7.02 6.24
    4 3 17 o 11.20 9.00
    4 3 18 o 40.00 38.02
    4 3 19 o 12.07 13.86
    4 4 -20 o 3.21 1.08
    4 4 -19 < 0.18 0.01
    4 4 -18 o 52.52 45.08
    4 4 -17 o 54.60 55.39
    4 4 -16 o 90.25 93.83
    4 4 -15 o 5.04 8.04
    4 4 -14 o 146.08 135.71
    4 4 -13 o 6.64 8.09
    4 4 -12 o 36.80 41.99
    4 4 -11 o 389.32 399.32
    4 4 -10 o 3.93 6.04
    4 4 -9 o 1035.18 1046.25
    4 4 -8 o 188.19 182.10
    4 4 -7 o 0.99 0.76
    4 4 -6 o 723.89 695.61
    4 4 -5 o 2.06 2.22
    4 4 -4 o 18.70 21.94
    4 4 -3 o 17.40 18.60
    4 4 -2 o 40.57 42.77
    4 4 -1 o 309.60 302.99
    4 4 0 o 48.00 53.20
    4 4 1 o 696.92 664.29
    4 4 2 o 1.22 3.37
    4 4 3 o 105.09 116.66
    4 4 4 o 196.22 197.94
    4 4 5 < -0.53 0.18
    4 4 6 o 3.92 6.43
    4 4 7 o 18.25 20.37
    4 4 8 o 60.23 64.53
    4 4 9 o 14.22 16.20
    4 4 10 o 56.68 57.00
    4 4 11 o 9.45 7.79
    4 4 12 o 23.01 23.39
    4 4 13 o 43.61 45.12
    4 4 14 < -0.61 1.10
    4 4 15 < -0.02 1.14
    4 4 16 o 59.57 59.15
    4 4 17 < 0.74 0.63
    4 4 18 o 43.23 43.09
    4 5 -17 < -0.64 0.12
    4 5 -16 < -0.50 0.07
    4 5 -15 o 120.94 117.92
    4 5 -14 o 57.96 50.99
    4 5 -13 o 63.65 57.35
    4 5 -12 < 1.34 0.95
    4 5 -11 o 28.26 30.58
    4 5 -10 o 163.31 162.05
    4 5 -9 o 183.65 194.13
    4 5 -8 < -0.02 0.22
    4 5 -7 < 0.11 0.63
    4 5 -6 o 16.86 20.52
    4 5 -5 o 10.09 10.50
    4 5 -4 o 12.20 13.86
    4 5 -3 o 378.10 374.03
    4 5 -2 o 519.99 499.97
    4 5 -1 o 29.20 23.29
    4 5 0 o 24.36 22.69
    4 5 1 o 70.67 72.90
    4 5 2 o 159.96 170.62
    4 5 3 o 31.36 29.08
    4 5 4 o 48.81 49.94
    4 5 5 o 42.35 43.60
    4 5 6 < -0.48 0.35
    4 5 7 o 13.61 12.26
    4 5 8 o 115.61 114.65
    4 5 9 o 220.43 200.36
    4 5 10 o 21.10 24.04
    4 5 11 < 0.64 2.69
    4 5 12 < -0.38 0.48
    4 5 13 o 6.21 5.90
    4 5 14 < -0.54 1.24
    4 5 15 o 18.44 17.57
    4 6 -14 < -0.96 0.03
    4 6 -13 o 169.30 161.45
    4 6 -12 o 40.97 30.83
    4 6 -11 o 161.92 158.09
    4 6 -10 o 3.12 3.32
    4 6 -9 o 75.94 72.68
    4 6 -8 < 0.46 0.11
    4 6 -7 < -0.86 0.00
    4 6 -6 o 1.97 3.15
    4 6 -5 o 55.35 53.45
    4 6 -4 o 37.49 44.86
    4 6 -3 o 54.79 52.95
    4 6 -2 o 43.34 43.60
    4 6 -1 o 47.76 39.78
    4 6 0 o 51.45 49.70
    4 6 1 o 91.05 86.68
    4 6 2 o 6.85 9.48
    4 6 3 o 61.45 60.05
    4 6 4 o 13.71 15.90
    4 6 5 o 13.11 14.56
    4 6 6 o 11.18 7.76
    4 6 7 o 82.43 74.16
    4 6 8 o 13.58 10.68
    4 6 9 o 59.19 53.55
    4 6 10 < 0.80 0.94
    4 6 11 o 43.42 44.31
    4 7 -6 o 18.90 17.87
    4 7 -5 < 0.66 0.61
    4 7 -4 o 47.16 44.26
    4 7 -3 o 3.93 3.04
    4 7 -2 o 3.02 5.68
    4 7 -1 o 12.71 11.98
    4 7 0 < -1.26 0.89
    4 7 1 o 29.04 32.27
    4 7 2 o 10.59 12.32
    4 7 3 o 60.09 54.23
    4 7 4 o 238.83 220.45
    5 0 -23 o 3.60 4.82
    5 0 -21 o 17.45 20.79
    5 0 -19 o 5.90 8.95
    5 0 -17 o 17.14 27.86
    5 0 -15 o 62.93 57.65
    5 0 -13 o 829.12 926.55
    5 0 -11 o 247.94 265.50
    5 0 -9 o 24.58 26.99
    5 0 -7 o 189.78 151.66
    5 0 -5 o 689.66 564.74
    5 0 -3 o 8.01 9.45
    5 0 -1 o 129.03 113.63
    5 0 1 o 35.65 33.67
    5 0 3 o 841.20 759.79
    5 0 5 o 5.31 3.86
    5 0 7 o 395.98 372.31
    5 0 9 o 938.95 846.10
    5 0 11 o 426.16 390.55
    5 0 13 o 111.30 107.30
    5 0 15 o 71.65 67.57
    5 0 17 o 48.80 44.93
    5 0 19 o 230.18 212.07
    5 0 21 o 47.44 44.24
    5 1 -23 < 1.34 2.94
    5 1 -22 o 11.63 14.46
    5 1 -21 o 7.66 7.24
    5 1 -20 o 44.01 48.36
    5 1 -19 < -0.24 0.84
    5 1 -18 o 89.87 100.34
    5 1 -17 o 173.40 172.74
    5 1 -16 o 186.74 194.09
    5 1 -15 < 1.17 2.27
    5 1 -14 o 67.17 76.63
    5 1 -13 o 343.84 388.57
    5 1 -12 o 12.41 23.44
    5 1 -11 o 744.31 698.86
    5 1 -10 o 197.13 198.85
    5 1 -9 < 0.48 0.54
    5 1 -8 o 147.20 164.58
    5 1 -7 o 91.51 103.73
    5 1 -6 o 39.06 33.95
    5 1 -5 o 549.96 498.88
    5 1 -4 o 171.70 140.04
    5 1 -3 o 208.65 168.25
    5 1 -2 o 866.95 778.23
    5 1 -1 o 478.41 418.26
    5 1 0 o 518.92 472.60
    5 1 1 o 1777.12 1609.64
    5 1 2 o 537.60 461.17
    5 1 3 o 190.62 184.85
    5 1 4 o 223.23 195.50
    5 1 5 o 478.33 422.42
    5 1 6 o 233.95 216.97
    5 1 7 o 9.24 11.39
    5 1 8 o 18.76 18.06
    5 1 9 o 9.23 9.65
    5 1 10 o 22.92 20.93
    5 1 11 o 45.07 43.55
    5 1 12 o 73.31 72.38
    5 1 13 o 402.38 384.09
    5 1 14 o 12.91 15.03
    5 1 15 o 7.47 6.32
    5 1 16 o 47.55 47.58
    5 1 17 < 0.66 1.08
    5 1 18 o 57.64 54.89
    5 1 19 o 21.93 23.59
    5 1 20 o 78.61 75.28
    5 1 21 < 0.86 1.18
    5 2 -23 < -0.30 0.43
    5 2 -22 o 6.81 9.68
    5 2 -21 < -0.03 0.97
    5 2 -20 o 46.88 41.97
    5 2 -19 o 9.98 8.44
    5 2 -18 o 9.63 10.00
    5 2 -17 o 1.68 1.34
    5 2 -16 o 5.01 5.69
    5 2 -15 o 10.33 11.26
    5 2 -14 o 117.42 129.90
    5 2 -13 o 190.64 193.14
    5 2 -12 o 5.10 8.17
    5 2 -11 o 219.03 234.71
    5 2 -10 o 505.58 510.34
    5 2 -9 o 204.19 193.52
    5 2 -8 o 59.11 54.65
    5 2 -7 o 15.35 12.98
    5 2 -6 o 39.73 47.47
    5 2 -5 o 2.14 2.48
    5 2 -4 o 284.39 240.02
    5 2 -3 o 535.22 528.20
    5 2 -2 o 1258.21 1137.77
    5 2 -1 < 0.37 0.18
    5 2 0 o 303.66 268.40
    5 2 1 o 87.10 99.70
    5 2 2 o 39.82 39.20
    5 2 3 o 474.36 426.43
    5 2 4 o 4.89 4.63
    5 2 5 o 37.66 36.62
    5 2 6 o 80.14 82.15
    5 2 7 o 79.79 64.66
    5 2 8 o 1298.59 1156.11
    5 2 9 o 23.24 20.51
    5 2 10 o 174.21 161.81
    5 2 11 o 52.84 52.87
    5 2 12 o 12.20 17.29
    5 2 13 o 386.48 387.54
    5 2 14 o 1.50 0.82
    5 2 15 o 75.10 71.22
    5 2 16 o 4.93 3.68
    5 2 17 o 102.76 105.87
    5 2 18 o 4.73 6.12
    5 2 19 o 11.37 13.23
    5 2 20 o 119.23 111.38
    5 3 -21 o 5.39 6.08
    5 3 -20 o 44.72 39.99
    5 3 -19 < -0.27 1.11
    5 3 -18 o 90.97 98.08
    5 3 -17 o 10.01 10.83
    5 3 -16 o 265.18 260.10
    5 3 -15 o 68.40 77.84
    5 3 -14 o 25.09 20.25
    5 3 -13 o 2.64 3.37
    5 3 -12 o 3.25 2.87
    5 3 -11 o 6.85 10.19
    5 3 -10 o 289.48 297.92
    5 3 -9 o 170.97 177.27
    5 3 -8 o 44.33 52.95
    5 3 -7 o 7.69 9.00
    5 3 -6 o 369.11 379.26
    5 3 -5 o 119.41 97.84
    5 3 -4 o 207.99 200.82
    5 3 -3 o 24.34 24.87
    5 3 -2 o 248.10 238.01
    5 3 -1 o 71.51 69.19
    5 3 0 o 0.94 1.95
    5 3 1 o 183.04 178.35
    5 3 2 o 93.00 101.09
    5 3 3 o 223.92 218.50
    5 3 4 o 743.78 741.14
    5 3 5 o 1025.95 1062.45
    5 3 6 o 263.90 286.67
    5 3 7 o 396.44 386.58
    5 3 8 o 1226.14 1169.74
    5 3 9 o 1684.99 1619.45
    5 3 10 o 383.93 352.62
    5 3 11 o 18.66 19.76
    5 3 12 o 94.98 99.86
    5 3 13 o 142.02 148.35
    5 3 14 o 4.45 6.10
    5 3 15 < 0.83 1.55
    5 3 16 o 6.94 9.76
    5 3 17 o 4.73 5.39
    5 3 18 < 2.43 2.66
    5 3 19 o 18.15 15.67
    5 4 -20 o 147.11 135.72
    5 4 -19 o 15.55 13.85
    5 4 -18 < 0.75 0.50
    5 4 -17 < 0.96 0.92
    5 4 -16 o 121.76 120.20
    5 4 -15 o 32.08 31.10
    5 4 -14 o 2.83 2.24
    5 4 -13 o 23.29 23.36
    5 4 -12 o 61.80 61.57
    5 4 -11 < -0.42 0.00
    5 4 -10 o 11.29 13.81
    5 4 -9 o 22.84 16.94
    5 4 -8 o 57.72 56.64
    5 4 -7 o 35.38 33.66
    5 4 -6 o 1202.21 1231.76
    5 4 -5 o 81.13 69.57
    5 4 -4 o 17.56 23.38
    5 4 -3 o 33.92 36.08
    5 4 -2 o 37.22 31.23
    5 4 -1 o 143.08 134.96
    5 4 0 o 19.21 25.03
    5 4 1 o 732.56 723.47
    5 4 2 o 547.39 506.28
    5 4 3 o 72.32 68.58
    5 4 4 o 128.49 141.82
    5 4 5 o 213.61 232.17
    5 4 6 o 63.32 56.57
    5 4 7 o 47.64 45.12
    5 4 8 o 93.62 89.72
    5 4 9 o 112.88 118.81
    5 4 10 o 98.49 93.58
    5 4 11 o 22.60 24.15
    5 4 12 o 23.49 21.19
    5 4 13 o 32.71 35.88
    5 4 14 o 71.49 70.36
    5 4 15 o 5.49 5.79
    5 4 16 o 5.68 4.99
    5 4 17 o 13.03 15.23
    5 5 -17 o 39.52 39.52
    5 5 -16 o 73.15 65.64
    5 5 -15 o 39.90 35.13
    5 5 -14 o 43.12 41.68
    5 5 -13 o 19.80 21.02
    5 5 -12 o 68.02 65.33
    5 5 -11 o 4.03 3.31
    5 5 -10 < -0.72 0.60
    5 5 -9 o 66.69 66.42
    5 5 -8 o 157.58 166.13
    5 5 -7 o 169.27 181.82
    5 5 -6 o 4.51 6.38
    5 5 -5 o 281.64 281.13
    5 5 -4 o 115.20 117.91
    5 5 -3 o 51.47 48.09
    5 5 -2 o 67.70 66.12
    5 5 -1 < -0.86 0.27
    5 5 0 < -0.85 1.44
    5 5 1 o 15.74 19.31
    5 5 2 o 156.21 169.81
    5 5 3 o 7.84 8.74
    5 5 4 o 181.52 176.32
    5 5 5 o 84.36 83.77
    5 5 6 o 45.20 48.30
    5 5 7 o 101.83 95.21
    5 5 8 o 14.07 11.63
    5 5 9 o 10.59 6.30
    5 5 10 o 73.63 71.13
    5 5 11 o 73.43 74.97
    5 5 12 < 0.00 0.05
    5 5 13 o 2.56 4.38
    5 5 14 o 67.60 61.46
    5 6 -13 < 0.66 0.49
    5 6 -12 o 23.64 21.71
    5 6 -11 < 0.78 0.82
    5 6 -10 o 15.93 14.24
    5 6 -9 < -0.80 0.28
    5 6 -8 o 30.39 29.29
    5 6 -7 < -0.10 0.30
    5 6 -6 o 15.18 14.80
    5 6 -5 o 16.81 18.38
    5 6 -4 o 3.37 5.31
    5 6 -3 o 16.49 19.42
    5 6 -2 o 71.39 60.59
    5 6 -1 o 17.03 22.06
    5 6 0 o 83.82 77.78
    5 6 1 o 60.17 68.34
    5 6 2 o 18.70 16.41
    5 6 3 o 43.31 38.37
    5 6 4 < 1.17 1.76
    5 6 5 o 6.29 4.45
    5 6 6 o 361.05 347.60
    5 6 7 o 39.06 27.41
    5 6 8 o 217.35 202.05
    5 6 9 < -0.91 0.66
    5 6 10 o 19.10 16.58
    5 7 -4 < -0.69 0.31
    5 7 -3 < 2.38 4.99
    5 7 -2 o 6.75 7.46
    5 7 -1 o 87.52 86.66
    5 7 0 o 104.87 102.21
    5 7 1 o 94.71 85.37
    6 0 -22 < 2.75 3.79
    6 0 -20 < -0.11 0.64
    6 0 -18 o 179.86 186.69
    6 0 -16 o 152.70 186.40
    6 0 -14 o 1690.78 1891.38
    6 0 -12 o 21.05 19.59
    6 0 -10 o 144.31 137.49
    6 0 -8 o 122.25 94.72
    6 0 -6 o 314.83 295.97
    6 0 -4 o 61.80 46.73
    6 0 -2 o 1974.16 1708.30
    6 0 0 o 339.58 303.31
    6 0 2 o 210.34 225.16
    6 0 4 o 1194.91 1081.46
    6 0 6 o 5.66 6.41
    6 0 8 o 245.00 228.11
    6 0 10 o 24.63 23.13
    6 0 12 < -0.16 0.00
    6 0 14 o 54.27 54.82
    6 0 16 o 82.13 74.27
    6 0 18 o 162.33 166.16
    6 0 20 o 54.58 53.97
    6 1 -23 < 1.92 3.51
    6 1 -22 o 126.19 114.70
    6 1 -21 o 17.35 18.93
    6 1 -20 o 34.55 34.72
    6 1 -19 o 3.10 4.18
    6 1 -18 o 47.20 56.04
    6 1 -17 o 2.00 2.61
    6 1 -16 o 15.61 17.54
    6 1 -15 o 62.69 49.17
    6 1 -14 o 267.44 315.32
    6 1 -13 o 468.17 521.71
    6 1 -12 o 20.57 25.00
    6 1 -11 o 27.57 25.75
    6 1 -10 o 429.18 427.05
    6 1 -9 o 48.20 58.13
    6 1 -8 o 18.50 16.96
    6 1 -7 o 105.28 93.70
    6 1 -6 o 18.68 17.76
    6 1 -5 o 396.42 342.46
    6 1 -4 o 22.13 14.65
    6 1 -3 o 5.71 4.61
    6 1 -2 o 70.32 77.93
    6 1 -1 o 994.85 894.55
    6 1 0 o 32.93 30.80
    6 1 1 o 3.65 2.84
    6 1 2 o 34.32 32.03
    6 1 3 o 152.30 155.41
    6 1 4 o 24.60 17.99
    6 1 5 o 4.61 5.51
    6 1 6 o 405.72 370.86
    6 1 7 o 139.01 133.76
    6 1 8 < -0.02 0.90
    6 1 9 o 103.00 99.20
    6 1 10 < -0.11 0.01
    6 1 11 o 100.42 86.92
    6 1 12 o 207.66 192.10
    6 1 13 o 151.71 143.06
    6 1 14 < 1.14 1.93
    6 1 15 o 3.36 3.52
    6 1 16 o 317.10 305.21
    6 1 17 o 3.04 2.26
    6 1 18 o 25.93 25.70
    6 1 19 o 17.40 17.85
    6 1 20 o 27.86 31.06
    6 2 -22 o 2.46 1.58
    6 2 -21 o 128.33 107.99
    6 2 -20 < 0.37 0.52
    6 2 -19 o 82.86 83.07
    6 2 -18 o 28.21 26.60
    6 2 -17 < 1.26 1.22
    6 2 -16 o 28.26 28.22
    6 2 -15 o 26.68 33.13
    6 2 -14 o 3.12 2.47
    6 2 -13 o 380.75 386.36
    6 2 -12 o 1213.60 1297.97
    6 2 -11 o 904.10 911.45
    6 2 -10 o 84.43 71.47
    6 2 -9 o 16.41 21.79
    6 2 -8 o 412.58 414.17
    6 2 -7 o 294.50 294.73
    6 2 -6 < 0.21 0.66
    6 2 -5 o 356.27 348.65
    6 2 -4 o 256.23 233.93
    6 2 -3 o 265.55 213.33
    6 2 -2 o 59.69 66.19
    6 2 -1 o 628.82 630.99
    6 2 0 o 64.26 60.30
    6 2 1 o 57.42 53.95
    6 2 2 o 36.56 35.98
    6 2 3 o 24.81 20.90
    6 2 4 o 29.44 23.96
    6 2 5 o 59.02 62.84
    6 2 6 o 6.46 8.80
    6 2 7 o 227.76 236.85
    6 2 8 o 1051.25 1007.35
    6 2 9 o 84.01 88.69
    6 2 10 o 69.17 70.70
    6 2 11 o 37.41 36.98
    6 2 12 o 6.91 7.09
    6 2 13 o 9.16 9.25
    6 2 14 o 12.11 12.74
    6 2 15 o 294.71 290.65
    6 2 16 o 2.73 1.69
    6 2 17 o 208.12 208.48
    6 2 18 o 52.23 51.42
    6 2 19 < 1.34 0.74
    6 3 -21 o 8.68 10.13
    6 3 -20 o 44.57 41.03
    6 3 -19 o 4.25 3.62
    6 3 -18 o 102.04 90.89
    6 3 -17 o 13.40 22.18
    6 3 -16 o 219.65 194.64
    6 3 -15 o 13.02 12.92
    6 3 -14 o 156.17 152.53
    6 3 -13 o 65.65 72.19
    6 3 -12 o 317.80 350.66
    6 3 -11 o 44.00 49.85
    6 3 -10 o 142.00 137.32
    6 3 -9 o 342.90 325.54
    6 3 -8 o 88.20 82.97
    6 3 -7 o 40.77 43.83
    6 3 -6 o 57.00 65.77
    6 3 -5 o 52.81 60.51
    6 3 -4 o 807.29 792.68
    6 3 -3 o 324.66 318.76
    6 3 -2 o 1.70 0.62
    6 3 -1 o 23.38 19.38
    6 3 0 o 87.92 77.83
    6 3 1 o 24.90 29.42
    6 3 2 o 2.73 3.63
    6 3 3 o 10.43 9.66
    6 3 4 o 57.75 57.16
    6 3 5 o 70.75 64.32
    6 3 6 o 62.81 60.79
    6 3 7 o 96.63 102.58
    6 3 8 o 2.02 0.69
    6 3 9 o 94.57 96.51
    6 3 10 < 1.04 0.08
    6 3 11 o 845.07 828.03
    6 3 12 o 8.22 9.24
    6 3 13 o 27.28 27.45
    6 3 14 o 27.57 30.01
    6 3 15 o 6.14 6.46
    6 3 16 o 3.18 4.28
    6 3 17 o 10.33 9.28
    6 3 18 < 5.81 8.63
    6 4 -19 o 10.60 12.90
    6 4 -18 < -0.34 0.05
    6 4 -17 o 10.19 10.67
    6 4 -16 o 33.30 35.38
    6 4 -15 < 1.10 1.35
    6 4 -14 o 39.09 39.67
    6 4 -13 o 120.81 126.91
    6 4 -12 o 34.83 39.83
    6 4 -11 o 10.32 14.48
    6 4 -10 o 10.00 11.60
    6 4 -9 o 8.49 7.82
    6 4 -8 o 135.67 118.73
    6 4 -7 o 1694.41 1727.72
    6 4 -6 o 107.67 95.65
    6 4 -5 o 51.71 52.17
    6 4 -4 o 135.65 136.85
    6 4 -3 < -0.14 2.04
    6 4 -2 o 28.74 33.41
    6 4 -1 < -1.20 0.04
    6 4 0 o 453.52 473.19
    6 4 1 o 47.56 47.84
    6 4 2 < -0.67 1.28
    6 4 3 o 46.08 37.86
    6 4 4 o 108.69 112.10
    6 4 5 o 11.40 17.79
    6 4 6 < -0.11 0.24
    6 4 7 o 5.87 8.16
    6 4 8 o 11.82 15.82
    6 4 9 o 21.59 25.61
    6 4 10 < 1.23 0.38
    6 4 11 o 784.28 761.51
    6 4 12 o 189.76 202.48
    6 4 13 o 245.93 233.02
    6 4 14 o 11.91 12.81
    6 4 15 o 4.80 6.17
    6 4 16 < 2.73 1.36
    6 5 -16 o 67.76 62.40
    6 5 -15 o 15.74 11.45
    6 5 -14 o 46.81 42.26
    6 5 -13 < -0.26 0.04
    6 5 -12 < 0.53 1.56
    6 5 -11 o 96.04 96.84
    6 5 -10 < 1.22 1.98
    6 5 -9 o 209.30 221.08
    6 5 -8 < -1.42 0.00
    6 5 -7 o 7.13 6.68
    6 5 -6 o 212.57 218.71
    6 5 -5 o 51.08 54.39
    6 5 -4 o 6.77 6.99
    6 5 -3 o 60.71 54.56
    6 5 -2 o 29.19 27.83
    6 5 -1 < 0.02 2.72
    6 5 0 o 2.02 2.86
    6 5 1 < -0.35 1.60
    6 5 2 o 16.19 14.50
    6 5 3 o 94.87 98.40
    6 5 4 o 87.95 91.87
    6 5 5 < -0.80 0.06
    6 5 6 < 0.22 1.64
    6 5 7 o 38.99 37.03
    6 5 8 < 1.14 1.07
    6 5 9 o 86.83 85.62
    6 5 10 o 67.97 57.98
    6 5 11 o 125.75 108.55
    6 5 12 o 45.76 41.77
    6 5 13 o 50.86 47.71
    6 6 -12 o 146.75 123.94
    6 6 -11 o 38.24 37.07
    6 6 -10 o 37.25 33.99
    6 6 -9 o 5.37 5.24
    6 6 -8 o 47.79 42.04
    6 6 -7 o 36.85 36.50
    6 6 -6 o 5.89 6.80
    6 6 -5 < -0.37 0.37
    6 6 -4 < 0.50 1.72
    6 6 -3 o 25.73 27.11
    6 6 -2 o 6.81 8.03
    6 6 -1 o 120.76 116.95
    6 6 0 o 9.95 11.79
    6 6 1 o 56.57 48.36
    6 6 2 < -0.27 0.29
    6 6 3 o 3.63 3.78
    6 6 4 o 6.51 7.09
    6 6 5 o 30.44 33.16
    6 6 6 o 42.08 39.72
    6 6 7 < 1.09 1.36
    6 6 8 o 21.16 19.49
    7 0 -23 o 52.63 44.78
    7 0 -21 o 72.59 65.30
    7 0 -19 o 132.65 120.59
    7 0 -17 o 7.66 11.51
    7 0 -15 o 34.23 33.44
    7 0 -13 o 532.54 512.06
    7 0 -11 o 50.07 50.30
    7 0 -9 < 0.06 0.84
    7 0 -7 o 196.43 193.20
    7 0 -5 o 690.41 734.01
    7 0 -3 o 78.70 60.31
    7 0 -1 o 20.73 19.68
    7 0 1 o 1017.94 887.35
    7 0 3 o 1307.88 1218.44
    7 0 5 o 797.31 721.24
    7 0 7 o 191.89 164.82
    7 0 9 o 224.91 220.11
    7 0 11 < 1.50 2.52
    7 0 13 o 13.29 13.41
    7 0 15 o 12.67 13.09
    7 0 17 o 110.02 103.15
    7 0 19 o 127.69 121.32
    7 1 -22 o 16.39 16.00
    7 1 -21 o 80.32 71.82
    7 1 -20 o 33.78 30.30
    7 1 -19 o 4.09 2.44
    7 1 -18 o 3.49 3.14
    7 1 -17 o 3.28 3.91
    7 1 -16 o 14.57 18.27
    7 1 -15 o 77.04 72.02
    7 1 -14 o 9.23 12.68
    7 1 -13 o 1.94 3.86
    7 1 -12 o 1.28 1.13
    7 1 -11 o 383.15 456.21
    7 1 -10 o 1078.86 1178.84
    7 1 -9 o 1308.71 1362.89
    7 1 -8 o 221.99 231.17
    7 1 -7 o 903.00 878.62
    7 1 -6 o 235.69 242.78
    7 1 -5 o 180.48 172.68
    7 1 -4 o 23.72 20.67
    7 1 -3 o 8.24 9.08
    7 1 -2 o 1.60 2.79
    7 1 -1 o 71.33 53.24
    7 1 0 o 141.00 113.43
    7 1 1 o 6.19 6.76
    7 1 2 o 206.66 191.79
    7 1 3 o 177.68 163.67
    7 1 4 < 0.30 1.77
    7 1 5 o 80.43 68.20
    7 1 6 o 6.61 7.91
    7 1 7 o 23.40 23.43
    7 1 8 < 0.72 1.42
    7 1 9 o 1.66 1.84
    7 1 10 o 51.37 50.17
    7 1 11 o 4.94 6.40
    7 1 12 o 100.37 98.53
    7 1 13 o 2.73 3.18
    7 1 14 o 33.44 29.01
    7 1 15 o 105.27 101.55
    7 1 16 o 72.61 71.35
    7 1 17 o 5.36 4.55
    7 1 18 o 16.60 15.90
    7 2 -22 o 176.45 150.29
    7 2 -21 o 4.70 4.19
    7 2 -20 o 7.95 8.22
    7 2 -19 o 1.70 1.57
    7 2 -18 o 156.70 146.49
    7 2 -17 o 4.11 3.02
    7 2 -16 o 172.18 169.30
    7 2 -15 o 15.82 17.07
    7 2 -14 o 49.10 56.77
    7 2 -13 o 6.65 10.34
    7 2 -12 < 0.59 0.03
    7 2 -11 o 355.61 391.31
    7 2 -10 o 125.34 136.20
    7 2 -9 o 181.24 228.32
    7 2 -8 o 539.34 522.16
    7 2 -7 o 53.58 54.63
    7 2 -6 o 168.60 179.42
    7 2 -5 o 135.54 137.06
    7 2 -4 o 182.35 176.02
    7 2 -3 o 44.96 60.83
    7 2 -2 o 12.09 15.47
    7 2 -1 o 741.37 669.52
    7 2 0 o 93.22 94.38
    7 2 1 o 17.48 20.50
    7 2 2 o 84.78 84.42
    7 2 3 o 8.92 7.66
    7 2 4 o 86.36 93.45
    7 2 5 o 179.03 176.49
    7 2 6 o 176.04 173.46
    7 2 7 o 295.06 289.80
    7 2 8 o 133.80 142.26
    7 2 9 o 136.23 137.74
    7 2 10 < 0.48 0.92
    7 2 11 < 0.58 2.08
    7 2 12 < -1.07 0.04
    7 2 13 o 2.24 2.89
    7 2 14 o 132.62 129.57
    7 2 15 o 43.66 44.59
    7 2 16 o 19.77 20.84
    7 2 17 o 12.52 12.15
    7 2 18 < 2.22 1.19
    7 3 -20 o 14.99 15.21
    7 3 -19 o 9.96 9.85
    7 3 -18 < 0.74 0.31
    7 3 -17 o 18.12 17.65
    7 3 -16 o 20.87 22.68
    7 3 -15 o 28.15 30.08
    7 3 -14 o 74.94 69.13
    7 3 -13 o 15.61 19.95
    7 3 -12 o 17.88 20.71
    7 3 -11 o 19.77 21.39
    7 3 -10 o 8.89 12.03
    7 3 -9 o 51.15 55.60
    7 3 -8 < 0.59 2.20
    7 3 -7 o 10.76 13.55
    7 3 -6 o 4.01 4.21
    7 3 -5 o 2.05 0.41
    7 3 -4 o 903.76 987.21
    7 3 -3 o 371.51 423.69
    7 3 -2 o 40.65 29.69
    7 3 -1 o 86.41 86.94
    7 3 0 o 417.34 387.75
    7 3 1 o 349.48 317.62
    7 3 2 < 0.13 0.60
    7 3 3 o 641.67 647.71
    7 3 4 o 260.83 259.46
    7 3 5 o 195.90 182.05
    7 3 6 o 73.14 68.84
    7 3 7 o 334.16 337.61
    7 3 8 o 7.84 11.22
    7 3 9 o 16.70 16.73
    7 3 10 o 344.06 327.87
    7 3 11 o 99.96 92.34
    7 3 12 o 37.76 35.74
    7 3 13 o 62.79 62.49
    7 3 14 < 1.49 0.53
    7 3 15 o 49.29 43.66
    7 3 16 < 0.21 0.17
    7 4 -18 o 22.17 21.35
    7 4 -17 < 0.42 0.55
    7 4 -16 < 0.34 0.02
    7 4 -15 < 0.80 3.81
    7 4 -14 < 0.53 0.17
    7 4 -13 o 79.23 67.97
    7 4 -12 o 29.44 25.58
    7 4 -11 o 2.26 2.94
    7 4 -10 o 34.95 33.27
    7 4 -9 < 1.01 2.16
    7 4 -8 o 88.51 101.37
    7 4 -7 < 1.39 3.63
    7 4 -6 o 44.45 51.47
    7 4 -5 o 36.91 52.52
    7 4 -4 o 119.34 136.23
    7 4 -3 o 93.56 97.32
    7 4 -2 o 16.67 18.15
    7 4 -1 o 16.44 16.61
    7 4 0 < -0.32 0.02
    7 4 1 o 84.80 81.07
    7 4 2 < 0.19 0.13
    7 4 3 o 2.38 4.02
    7 4 4 < 0.03 0.73
    7 4 5 o 128.68 137.37
    7 4 6 o 36.99 37.53
    7 4 7 < -0.53 0.15
    7 4 8 o 15.71 18.74
    7 4 9 o 11.56 13.44
    7 4 10 o 76.32 71.88
    7 4 11 o 300.50 311.25
    7 4 12 o 504.81 491.67
    7 4 13 o 55.30 45.56
    7 4 14 o 186.93 186.61
    7 5 -15 o 1.95 1.18
    7 5 -14 o 10.38 8.54
    7 5 -13 o 4.83 4.51
    7 5 -12 o 2.57 3.01
    7 5 -11 o 28.71 25.40
    7 5 -10 < 1.25 0.62
    7 5 -9 < -0.56 0.10
    7 5 -8 o 19.94 20.34
    7 5 -7 < -0.82 0.10
    7 5 -6 o 6.49 6.58
    7 5 -5 o 44.48 41.90
    7 5 -4 o 541.08 523.39
    7 5 -3 o 456.62 428.98
    7 5 -2 o 85.31 84.61
    7 5 -1 o 6.06 9.00
    7 5 0 o 98.09 93.22
    7 5 1 o 10.64 9.89
    7 5 2 o 1.95 1.37
    7 5 3 o 168.20 167.98
    7 5 4 o 4.45 3.04
    7 5 5 o 69.23 65.64
    7 5 6 o 5.69 8.54
    7 5 7 o 1.89 2.02
    7 5 8 o 127.85 118.88
    7 5 9 o 94.87 85.81
    7 5 10 o 80.16 70.75
    7 5 11 o 60.17 57.49
    7 6 -10 o 36.64 35.64
    7 6 -9 o 2.21 2.11
    7 6 -8 < -0.98 0.05
    7 6 -7 o 53.19 46.43
    7 6 -6 o 96.06 96.27
    7 6 -5 < -1.38 0.11
    7 6 -4 < -0.59 1.70
    7 6 -3 o 193.47 177.66
    7 6 -2 o 44.54 51.20
    7 6 -1 o 100.81 94.30
    7 6 0 o 57.27 59.89
    7 6 1 o 52.65 48.73
    7 6 2 o 7.50 8.22
    7 6 3 o 16.68 17.69
    7 6 4 o 81.31 74.64
    7 6 5 o 16.23 19.24
    7 6 6 < -0.13 2.88
    8 0 -22 o 465.72 409.73
    8 0 -20 < 0.83 0.11
    8 0 -18 o 265.23 261.92
    8 0 -16 o 21.57 31.81
    8 0 -14 o 44.19 54.78
    8 0 -12 o 26.61 28.99
    8 0 -10 o 4.86 5.64
    8 0 -8 o 97.26 111.87
    8 0 -6 o 279.27 277.89
    8 0 -4 o 288.82 275.59
    8 0 -2 o 409.00 371.99
    8 0 0 o 32.55 29.96
    8 0 2 o 26.18 23.78
    8 0 4 o 130.43 125.69
    8 0 6 o 13.45 12.47
    8 0 8 o 128.36 114.47
    8 0 10 o 274.92 266.68
    8 0 12 o 181.35 174.40
    8 0 14 o 182.37 163.82
    8 0 16 o 10.46 13.78
    8 1 -22 o 123.90 115.74
    8 1 -21 o 8.94 9.59
    8 1 -20 < 0.61 0.35
    8 1 -19 o 26.31 22.21
    8 1 -18 o 63.30 53.91
    8 1 -17 o 4.41 4.91
    8 1 -16 o 14.87 18.62
    8 1 -15 o 1.54 0.94
    8 1 -14 o 187.26 194.77
    8 1 -13 < -0.58 0.11
    8 1 -12 o 291.54 345.15
    8 1 -11 o 566.64 572.91
    8 1 -10 o 8.04 12.59
    8 1 -9 o 507.58 553.90
    8 1 -8 o 441.51 439.44
    8 1 -7 o 48.89 41.24
    8 1 -6 o 5.41 4.26
    8 1 -5 o 65.16 58.34
    8 1 -4 o 13.24 12.98
    8 1 -3 o 41.52 40.15
    8 1 -2 o 207.80 209.53
    8 1 -1 o 98.71 92.90
    8 1 0 o 241.79 234.10
    8 1 1 o 351.05 305.03
    8 1 2 o 141.00 132.05
    8 1 3 < -0.16 0.03
    8 1 4 o 138.82 125.25
    8 1 5 o 19.74 22.31
    8 1 6 o 148.18 143.31
    8 1 7 o 407.05 382.29
    8 1 8 o 15.64 15.38
    8 1 9 o 179.49 173.13
    8 1 10 o 736.04 688.49
    8 1 11 o 252.05 241.37
    8 1 12 o 155.31 144.53
    8 1 13 o 79.79 79.16
    8 1 14 o 25.05 29.57
    8 1 15 o 13.63 15.52
    8 1 16 < 0.85 0.85
    8 1 17 o 3.53 4.01
    8 2 -21 < 1.73 3.56
    8 2 -20 o 11.39 12.37
    8 2 -19 o 110.43 92.53
    8 2 -18 o 11.60 12.14
    8 2 -17 < 0.02 0.06
    8 2 -16 < -0.45 0.28
    8 2 -15 o 77.25 84.06
    8 2 -14 o 103.65 108.49
    8 2 -13 o 32.82 24.76
    8 2 -12 o 7.96 8.92
    8 2 -11 o 31.00 25.65
    8 2 -10 o 828.15 906.62
    8 2 -9 o 17.53 21.77
    8 2 -8 o 185.52 194.05
    8 2 -7 o 131.21 137.62
    8 2 -6 < -0.59 0.47
    8 2 -5 o 291.72 289.75
    8 2 -4 o 1.52 1.07
    8 2 -3 o 189.65 190.05
    8 2 -2 o 74.19 68.06
    8 2 -1 o 450.20 468.04
    8 2 0 o 288.02 305.00
    8 2 1 o 68.36 72.59
    8 2 2 o 147.68 133.61
    8 2 3 < -0.38 0.43
    8 2 4 o 2.97 3.06
    8 2 5 o 78.62 76.05
    8 2 6 o 27.17 26.17
    8 2 7 o 227.34 218.27
    8 2 8 o 276.28 258.60
    8 2 9 o 55.11 53.76
    8 2 10 o 253.11 250.34
    8 2 11 o 14.39 18.25
    8 2 12 < -0.18 0.86
    8 2 13 o 172.06 157.58
    8 2 14 o 66.58 63.42
    8 2 15 o 15.21 17.67
    8 2 16 o 60.36 58.47
    8 3 -20 < 0.22 1.15
    8 3 -19 o 96.49 81.54
    8 3 -18 o 86.88 72.65
    8 3 -17 o 18.20 20.02
    8 3 -16 o 10.57 10.72
    8 3 -15 o 34.80 39.16
    8 3 -14 o 2.27 1.87
    8 3 -13 o 2.32 3.57
    8 3 -12 o 64.23 68.18
    8 3 -11 o 26.98 28.41
    8 3 -10 o 69.81 74.14
    8 3 -9 o 13.75 16.26
    8 3 -8 o 43.13 49.57
    8 3 -7 o 168.82 176.85
    8 3 -6 o 46.32 37.13
    8 3 -5 o 296.63 294.69
    8 3 -4 o 12.35 15.37
    8 3 -3 < 0.34 0.35
    8 3 -2 o 12.78 20.40
    8 3 -1 o 192.91 203.10
    8 3 0 < -1.04 0.08
    8 3 1 o 21.72 25.76
    8 3 2 o 4.51 3.95
    8 3 3 o 61.91 69.07
    8 3 4 o 47.88 48.36
    8 3 5 < 0.32 0.07
    8 3 6 o 18.22 23.62
    8 3 7 o 44.89 48.42
    8 3 8 o 23.43 23.95
    8 3 9 o 46.84 44.96
    8 3 10 < 0.16 1.29
    8 3 11 o 42.77 39.39
    8 3 12 o 14.04 13.63
    8 3 13 < 1.89 0.70
    8 3 14 o 61.62 55.05
    8 3 15 o 87.10 70.84
    8 4 -17 < -0.21 0.09
    8 4 -16 o 23.00 24.42
    8 4 -15 < 0.56 0.17
    8 4 -14 o 139.41 117.83
    8 4 -13 < 1.01 0.50
    8 4 -12 o 3.52 2.78
    8 4 -11 o 3.49 2.45
    8 4 -10 < 0.02 0.72
    8 4 -9 o 57.11 64.69
    8 4 -8 o 4.17 3.05
    8 4 -7 o 137.43 138.97
    8 4 -6 < 0.14 0.12
    8 4 -5 o 21.03 27.68
    8 4 -4 o 14.49 16.52
    8 4 -3 < 0.66 0.97
    8 4 -2 o 2.62 2.56
    8 4 -1 o 11.53 10.11
    8 4 0 o 73.19 67.17
    8 4 1 o 33.12 29.66
    8 4 2 o 56.86 57.73
    8 4 3 o 50.84 49.68
    8 4 4 o 61.56 51.06
    8 4 5 < -0.98 0.90
    8 4 6 o 89.99 88.32
    8 4 7 < -0.58 0.81
    8 4 8 < 0.38 1.12
    8 4 9 o 14.91 17.40
    8 4 10 < 1.04 0.48
    8 4 11 o 47.29 40.29
    8 4 12 o 140.23 116.08
    8 4 13 o 441.53 414.52
    8 5 -14 < -0.45 0.17
    8 5 -13 < -0.88 0.20
    8 5 -12 o 97.30 96.93
    8 5 -11 o 14.04 14.88
    8 5 -10 o 25.46 25.60
    8 5 -9 o 6.49 6.73
    8 5 -8 o 1.92 5.25
    8 5 -7 < -0.50 0.60
    8 5 -6 < 1.28 1.91
    8 5 -5 o 251.61 224.74
    8 5 -4 o 58.97 56.42
    8 5 -3 o 70.82 69.60
    8 5 -2 o 7.32 7.82
    8 5 -1 < -0.58 0.88
    8 5 0 o 3.31 4.64
    8 5 1 o 1.74 4.80
    8 5 2 < -0.99 0.32
    8 5 3 o 60.55 59.66
    8 5 4 o 9.44 9.18
    8 5 5 < 0.14 0.23
    8 5 6 o 2.45 3.13
    8 5 7 < -0.67 0.07
    8 5 8 o 3.20 3.86
    8 5 9 o 14.65 14.39
    8 5 10 o 8.84 10.17
    8 6 -8 o 69.27 56.01
    8 6 -7 < 1.68 2.73
    8 6 -6 o 3.01 5.88
    8 6 -5 o 41.17 38.71
    8 6 -4 o 35.98 39.97
    8 6 -3 o 69.81 70.80
    8 6 -2 o 13.99 13.32
    8 6 -1 o 2.72 2.31
    8 6 0 o 147.65 135.85
    8 6 1 o 24.85 26.24
    8 6 2 < -0.90 2.18
    8 6 3 < -0.61 0.82
    9 0 -21 o 33.78 27.92
    9 0 -19 < 0.93 1.10
    9 0 -17 o 3.65 2.33
    9 0 -15 o 59.48 43.73
    9 0 -13 o 109.99 108.04
    9 0 -11 o 69.11 60.88
    9 0 -9 o 102.49 130.18
    9 0 -7 o 2477.47 2523.08
    9 0 -5 o 3292.09 3182.48
    9 0 -3 o 739.64 707.56
    9 0 -1 < 0.98 1.80
    9 0 1 o 62.90 63.21
    9 0 3 o 2.81 1.65
    9 0 5 o 456.08 416.91
    9 0 7 o 1.76 2.08
    9 0 9 o 9.16 10.14
    9 0 11 o 2.02 2.83
    9 0 13 o 185.20 168.49
    9 0 15 o 239.96 233.49
    9 1 -21 < 0.56 0.00
    9 1 -20 o 80.97 71.06
    9 1 -19 o 192.74 165.24
    9 1 -18 o 10.54 9.82
    9 1 -17 < 1.34 0.51
    9 1 -16 o 238.72 219.37
    9 1 -15 o 3.93 3.16
    9 1 -14 o 40.88 37.01
    9 1 -13 o 18.87 16.23
    9 1 -12 o 171.43 184.45
    9 1 -11 o 197.04 198.93
    9 1 -10 o 1.82 3.47
    9 1 -9 o 159.49 131.90
    9 1 -8 o 148.07 151.81
    9 1 -7 o 425.44 455.57
    9 1 -6 o 110.37 123.91
    9 1 -5 < -0.02 0.48
    9 1 -4 o 27.11 26.95
    9 1 -3 o 285.58 279.77
    9 1 -2 o 6.45 6.42
    9 1 -1 o 7.93 8.45
    9 1 0 o 60.58 66.81
    9 1 1 o 3.41 4.04
    9 1 2 o 255.68 240.74
    9 1 3 o 328.36 311.85
    9 1 4 o 115.28 110.10
    9 1 5 o 42.83 42.62
    9 1 6 o 58.12 60.41
    9 1 7 < -1.34 0.03
    9 1 8 o 108.43 109.11
    9 1 9 o 20.34 22.90
    9 1 10 < 0.06 0.03
    9 1 11 < -0.30 0.19
    9 1 12 o 38.83 39.66
    9 1 13 o 162.57 157.28
    9 1 14 o 21.94 22.58
    9 1 15 o 14.22 14.42
    9 1 16 < 0.80 0.45
    9 2 -20 o 3.85 4.03
    9 2 -19 o 156.94 141.85
    9 2 -18 o 6.54 7.53
    9 2 -17 < 0.00 0.03
    9 2 -16 o 16.84 18.07
    9 2 -15 o 22.52 21.85
    9 2 -14 o 16.82 17.32
    9 2 -13 o 23.01 27.00
    9 2 -12 o 3.97 3.74
    9 2 -11 o 64.61 67.96
    9 2 -10 o 82.48 103.57
    9 2 -9 o 25.69 29.96
    9 2 -8 o 888.86 913.66
    9 2 -7 o 11.56 15.47
    9 2 -6 < 0.90 1.42
    9 2 -5 o 130.17 118.40
    9 2 -4 o 2.80 5.85
    9 2 -3 o 33.54 29.07
    9 2 -2 o 195.90 213.71
    9 2 -1 o 596.66 631.95
    9 2 0 o 107.89 121.94
    9 2 1 o 42.91 38.35
    9 2 2 o 14.57 15.75
    9 2 3 o 45.90 42.89
    9 2 4 o 53.79 53.33
    9 2 5 o 62.45 64.97
    9 2 6 o 266.00 261.19
    9 2 7 o 136.05 132.07
    9 2 8 o 15.21 13.99
    9 2 9 o 8.36 9.75
    9 2 10 o 136.39 129.91
    9 2 11 < 0.72 1.35
    9 2 12 o 9.21 11.21
    9 2 13 < 0.30 0.02
    9 2 14 o 14.04 13.25
    9 2 15 o 8.60 8.77
    9 3 -18 o 19.64 20.23
    9 3 -17 < 0.05 0.11
    9 3 -16 o 63.93 56.85
    9 3 -15 < 0.70 0.70
    9 3 -14 o 18.46 18.61
    9 3 -13 o 13.88 18.35
    9 3 -12 o 66.12 64.46
    9 3 -11 o 43.41 39.28
    9 3 -10 o 36.86 33.73
    9 3 -9 < 0.75 0.43
    9 3 -8 o 205.15 208.63
    9 3 -7 o 246.41 257.94
    9 3 -6 o 131.15 149.28
    9 3 -5 o 392.97 415.60
    9 3 -4 < 0.10 1.23
    9 3 -3 < 0.34 3.69
    9 3 -2 o 130.07 155.54
    9 3 -1 o 221.83 228.34
    9 3 0 o 17.19 17.27
    9 3 1 o 22.17 22.56
    9 3 2 o 83.44 78.60
    9 3 3 o 19.42 21.92
    9 3 4 < -0.72 0.06
    9 3 5 o 23.40 22.55
    9 3 6 < -0.45 0.29
    9 3 7 o 10.43 13.82
    9 3 8 < -1.20 0.68
    9 3 9 o 3.90 6.30
    9 3 10 o 10.33 12.08
    9 3 11 < -1.04 0.15
    9 3 12 o 2.59 2.53
    9 3 13 < 0.75 0.30
    9 4 -16 o 3.17 2.38
    9 4 -15 o 116.53 98.25
    9 4 -14 o 50.30 45.29
    9 4 -13 < 0.96 2.03
    9 4 -12 o 4.33 3.97
    9 4 -11 o 87.04 75.82
    9 4 -10 o 14.23 16.41
    9 4 -9 o 60.85 56.25
    9 4 -8 o 39.94 40.05
    9 4 -7 < -0.38 0.02
    9 4 -6 o 20.28 16.68
    9 4 -5 o 32.95 28.70
    9 4 -4 o 14.38 18.67
    9 4 -3 < 0.90 0.01
    9 4 -2 o 312.67 293.82
    9 4 -1 < 0.02 0.00
    9 4 0 o 5.17 5.53
    9 4 1 o 17.21 19.75
    9 4 2 o 22.97 26.54
    9 4 3 o 279.58 253.32
    9 4 4 o 11.96 15.30
    9 4 5 o 25.43 24.75
    9 4 6 < 0.80 1.65
    9 4 7 < -1.31 0.19
    9 4 8 o 4.65 5.92
    9 4 9 < -0.53 0.50
    9 4 10 o 9.90 13.33
    9 4 11 o 21.43 22.24
    9 5 -12 o 13.74 10.70
    9 5 -11 o 3.33 3.52
    9 5 -10 o 49.64 40.88
    9 5 -9 < -0.98 0.25
    9 5 -8 o 21.67 19.17
    9 5 -7 o 8.20 10.02
    9 5 -6 o 89.03 93.18
    9 5 -5 o 81.01 75.82
    9 5 -4 o 3.71 6.63
    9 5 -3 o 2.38 2.02
    9 5 -2 o 102.81 90.80
    9 5 -1 o 1.84 1.80
    9 5 0 < -0.75 0.19
    9 5 1 o 28.53 24.42
    9 5 2 o 13.26 15.29
    9 5 3 o 20.23 23.66
    9 5 4 o 21.43 21.31
    9 5 5 o 21.16 20.86
    9 5 6 o 41.65 40.28
    9 5 7 o 37.33 37.42
    10 0 -20 o 3.01 3.12
    10 0 -18 o 124.75 109.30
    10 0 -16 o 255.60 209.99
    10 0 -14 o 12.62 13.58
    10 0 -12 o 153.44 141.84
    10 0 -10 o 192.24 181.49
    10 0 -8 < 0.11 2.97
    10 0 -6 o 244.49 280.71
    10 0 -4 o 181.00 193.66
    10 0 -2 o 135.13 121.84
    10 0 0 o 215.68 207.22
    10 0 2 o 53.88 51.99
    10 0 4 o 45.47 38.55
    10 0 6 o 74.74 70.58
    10 0 8 < -0.51 0.38
    10 0 10 o 130.57 127.78
    10 0 12 o 436.79 417.63
    10 0 14 o 677.49 638.95
    10 1 -20 o 98.58 94.21
    10 1 -19 o 112.42 95.91
    10 1 -18 o 8.94 7.15
    10 1 -17 o 1.62 1.51
    10 1 -16 o 2.35 1.45
    10 1 -15 o 84.49 80.46
    10 1 -14 o 5.95 7.67
    10 1 -13 o 3.01 2.94
    10 1 -12 < 0.64 1.07
    10 1 -11 o 50.70 55.49
    10 1 -10 o 4.01 6.73
    10 1 -9 o 1.71 1.03
    10 1 -8 o 17.19 23.12
    10 1 -7 o 199.12 211.88
    10 1 -6 < -0.30 0.02
    10 1 -5 o 7.85 8.73
    10 1 -4 o 257.44 248.95
    10 1 -3 o 416.45 401.33
    10 1 -2 o 141.27 133.24
    10 1 -1 o 130.60 127.79
    10 1 0 o 330.40 305.25
    10 1 1 o 368.68 360.85
    10 1 2 o 537.65 538.03
    10 1 3 o 147.70 153.02
    10 1 4 < -0.34 0.37
    10 1 5 o 6.21 6.76
    10 1 6 < 0.72 2.22
    10 1 7 o 83.47 81.71
    10 1 8 < 0.40 0.37
    10 1 9 o 241.02 225.48
    10 1 10 o 201.40 186.23
    10 1 11 o 53.48 50.70
    10 1 12 o 234.56 223.32
    10 1 13 o 37.94 35.73
    10 1 14 < 0.91 0.00
    10 2 -19 < 1.87 0.37
    10 2 -18 o 44.16 40.05
    10 2 -17 o 21.97 20.48
    10 2 -16 o 80.43 70.99
    10 2 -15 o 6.17 5.67
    10 2 -14 o 3.76 3.48
    10 2 -13 o 16.55 16.85
    10 2 -12 o 12.11 17.14
    10 2 -11 o 17.75 24.30
    10 2 -10 < -0.27 0.50
    10 2 -9 o 57.00 65.30
    10 2 -8 o 183.86 176.96
    10 2 -7 o 156.78 156.09
    10 2 -6 o 4.77 5.22
    10 2 -5 < -0.02 0.76
    10 2 -4 o 2.38 3.07
    10 2 -3 o 81.63 82.28
    10 2 -2 o 25.73 29.56
    10 2 -1 o 31.83 29.57
    10 2 0 o 44.51 53.13
    10 2 1 o 8.30 12.98
    10 2 2 o 334.24 336.58
    10 2 3 o 38.45 38.40
    10 2 4 o 21.43 22.70
    10 2 5 o 3.69 5.30
    10 2 6 o 10.27 10.66
    10 2 7 o 114.27 110.07
    10 2 8 o 69.25 74.22
    10 2 9 o 39.46 40.40
    10 2 10 o 29.56 30.64
    10 2 11 o 149.74 144.98
    10 2 12 o 4.70 3.70
    10 2 13 o 37.58 38.75
    10 3 -17 o 114.43 105.44
    10 3 -16 < 0.64 0.28
    10 3 -15 o 10.94 10.88
    10 3 -14 o 27.25 25.65
    10 3 -13 < 0.90 0.38
    10 3 -12 o 6.70 7.06
    10 3 -11 < 0.45 0.51
    10 3 -10 < 0.85 1.89
    10 3 -9 < -0.35 0.00
    10 3 -8 o 14.94 11.18
    10 3 -7 o 37.60 36.50
    10 3 -6 o 7.48 8.64
    10 3 -5 o 330.17 312.16
    10 3 -4 o 124.33 122.38
    10 3 -3 o 132.46 126.35
    10 3 -2 o 43.44 44.66
    10 3 -1 o 2.35 3.27
    10 3 0 < 0.18 0.43
    10 3 1 o 16.12 17.66
    10 3 2 < -0.08 0.17
    10 3 3 o 26.32 24.85
    10 3 4 o 60.74 58.78
    10 3 5 o 40.54 40.90
    10 3 6 o 59.54 53.08
    10 3 7 < -1.14 0.04
    10 3 8 o 5.36 4.36
    10 3 9 o 43.41 43.02
    10 3 10 o 8.76 11.29
    10 3 11 o 24.18 27.70
    10 3 12 < -1.22 0.28
    10 4 -14 o 3.20 3.50
    10 4 -13 o 15.69 17.29
    10 4 -12 o 3.42 4.28
    10 4 -11 o 11.61 12.03
    10 4 -10 o 27.70 28.67
    10 4 -9 < -0.96 0.00
    10 4 -8 o 7.34 8.83
    10 4 -7 o 19.70 19.92
    10 4 -6 o 5.52 6.63
    10 4 -5 o 122.43 124.27
    10 4 -4 o 61.78 70.37
    10 4 -3 < -0.08 0.20
    10 4 -2 o 12.28 16.17
    10 4 -1 o 31.97 30.48
    10 4 0 o 3.95 5.91
    10 4 1 o 24.45 24.94
    10 4 2 o 10.91 13.17
    10 4 3 < -0.77 0.00
    10 4 4 o 41.61 37.38
    10 4 5 o 10.20 16.86
    10 4 6 o 29.20 32.51
    10 4 7 o 33.60 31.61
    10 4 8 o 7.82 7.87
    10 4 9 o 34.29 33.43
    10 5 -10 < -1.15 0.25
    10 5 -9 < 1.86 3.85
    10 5 -8 < 0.11 1.30
    10 5 -7 o 39.18 32.13
    10 5 -6 o 97.27 82.62
    10 5 -5 o 48.32 38.75
    10 5 -4 o 36.29 37.03
    10 5 -3 o 11.88 11.65
    10 5 -2 o 19.61 18.65
    10 5 -1 o 4.61 5.26
    10 5 0 o 33.55 30.96
    10 5 1 o 19.62 14.87
    10 5 2 o 110.50 100.68
    10 5 3 o 23.77 20.90
    10 5 4 o 4.17 5.32
    11 0 -19 < 0.90 1.55
    11 0 -17 o 3.53 3.15
    11 0 -15 o 16.01 15.61
    11 0 -13 o 393.02 329.58
    11 0 -11 o 31.27 25.91
    11 0 -9 o 291.62 296.02
    11 0 -7 o 105.91 87.76
    11 0 -5 o 889.71 865.98
    11 0 -3 o 237.71 243.79
    11 0 -1 o 3.71 4.85
    11 0 1 o 225.44 213.38
    11 0 3 o 177.27 168.53
    11 0 5 o 1030.97 978.35
    11 0 7 o 15.79 16.98
    11 0 9 < 0.42 3.19
    11 0 11 o 2.83 4.21
    11 1 -18 o 20.63 18.53
    11 1 -17 o 3.90 3.75
    11 1 -16 o 19.83 19.52
    11 1 -15 o 63.48 50.78
    11 1 -14 < 0.02 0.06
    11 1 -13 o 39.50 32.63
    11 1 -12 o 80.37 69.15
    11 1 -11 o 15.85 16.67
    11 1 -10 < -0.24 0.02
    11 1 -9 o 80.61 79.88
    11 1 -8 o 11.99 14.44
    11 1 -7 < -0.34 0.01
    11 1 -6 o 72.87 79.78
    11 1 -5 o 177.40 164.43
    11 1 -4 o 175.97 175.07
    11 1 -3 o 781.70 742.08
    11 1 -2 o 251.93 247.13
    11 1 -1 o 104.18 92.87
    11 1 0 < 0.43 1.90
    11 1 1 o 54.65 52.40
    11 1 2 o 173.59 178.11
    11 1 3 o 5.69 7.02
    11 1 4 o 14.71 16.19
    11 1 5 o 43.47 43.21
    11 1 6 o 4.41 5.92
    11 1 7 o 9.20 9.76
    11 1 8 o 94.02 92.88
    11 1 9 o 14.28 19.06
    11 1 10 o 24.53 23.76
    11 1 11 < -1.18 0.28
    11 1 12 < 0.21 0.32
    11 2 -17 o 451.38 383.75
    11 2 -16 o 36.29 29.62
    11 2 -15 < 0.05 0.05
    11 2 -14 o 39.26 37.99
    11 2 -13 o 9.00 10.22
    11 2 -12 o 58.79 57.59
    11 2 -11 o 1.81 1.22
    11 2 -10 o 18.76 21.82
    11 2 -9 < -0.56 0.53
    11 2 -8 o 59.32 55.83
    11 2 -7 o 51.69 48.05
    11 2 -6 o 5.05 3.96
    11 2 -5 o 8.56 7.73
    11 2 -4 o 6.81 8.13
    11 2 -3 o 52.63 58.40
    11 2 -2 o 4.37 7.16
    11 2 -1 o 42.05 46.84
    11 2 0 o 40.65 43.38
    11 2 1 o 58.54 64.22
    11 2 2 o 20.36 22.35
    11 2 3 o 24.33 26.39
    11 2 4 o 4.88 7.43
    11 2 5 o 5.61 5.64
    11 2 6 o 157.69 154.77
    11 2 7 < -0.66 0.57
    11 2 8 o 3.98 6.37
    11 2 9 o 4.17 6.56
    11 2 10 < -1.22 0.42
    11 2 11 < -1.92 0.77
    11 3 -15 o 68.12 63.91
    11 3 -14 o 14.70 14.05
    11 3 -13 o 59.78 48.00
    11 3 -12 o 80.75 65.46
    11 3 -11 o 16.49 14.56
    11 3 -10 o 5.29 4.97
    11 3 -9 o 116.75 106.47
    11 3 -8 o 12.22 18.42
    11 3 -7 < 0.40 1.38
    11 3 -6 o 330.92 316.79
    11 3 -5 o 198.92 194.99
    11 3 -4 o 49.10 54.26
    11 3 -3 < 1.52 3.37
    11 3 -2 o 65.62 58.82
    11 3 -1 < 0.42 0.40
    11 3 0 o 6.81 7.51
    11 3 1 o 26.96 26.81
    11 3 2 o 15.07 17.24
    11 3 3 < -0.21 0.02
    11 3 4 o 12.44 17.18
    11 3 5 < -1.66 0.04
    11 3 6 o 3.39 4.43
    11 3 7 o 36.22 40.33
    11 3 8 < -0.03 2.17
    11 3 9 o 27.51 26.83
    11 4 -12 o 4.30 3.91
    11 4 -11 o 6.54 6.17
    11 4 -10 o 7.66 7.92
    11 4 -9 o 26.44 27.73
    11 4 -8 o 14.39 16.13
    11 4 -7 o 2.05 2.39
    11 4 -6 o 4.64 5.72
    11 4 -5 o 12.09 16.85
    11 4 -4 o 273.53 268.78
    11 4 -3 o 2.88 0.12
    11 4 -2 o 236.16 216.10
    11 4 -1 o 2.45 3.09
    11 4 0 o 98.90 94.60
    11 4 1 < 1.34 0.96
    11 4 2 o 2.38 4.66
    11 4 3 < 1.74 4.06
    11 4 4 o 13.85 17.03
    11 4 5 o 3.23 5.11
    11 4 6 o 11.96 13.75
    11 5 -4 o 8.44 9.07
    12 0 -16 o 2.75 2.45
    12 0 -14 o 5.93 5.35
    12 0 -12 < 0.93 0.65
    12 0 -10 o 46.68 45.09
    12 0 -8 o 7.07 6.14
    12 0 -6 o 62.37 67.75
    12 0 -4 o 135.16 145.96
    12 0 -2 o 62.47 53.22
    12 0 0 o 5.10 4.22
    12 0 2 o 24.17 23.02
    12 0 4 o 497.54 475.02
    12 0 6 o 333.52 324.75
    12 0 8 o 35.27 34.62
    12 0 10 o 39.81 42.77
    12 1 -16 o 107.81 96.50
    12 1 -15 o 36.86 32.50
    12 1 -14 o 82.48 68.36
    12 1 -13 < -0.32 0.09
    12 1 -12 o 3.76 3.06
    12 1 -11 o 21.86 21.74
    12 1 -10 o 54.89 48.42
    12 1 -9 o 20.31 20.58
    12 1 -8 o 11.39 10.23
    12 1 -7 o 44.69 45.36
    12 1 -6 o 90.73 84.14
    12 1 -5 < 0.46 0.65
    12 1 -4 o 3.23 2.16
    12 1 -3 o 5.71 5.01
    12 1 -2 o 121.04 114.07
    12 1 -1 o 247.46 237.51
    12 1 0 o 1.95 1.90
    12 1 1 o 103.24 102.92
    12 1 2 o 7.53 9.74
    12 1 3 < -0.22 0.05
    12 1 4 o 302.42 291.12
    12 1 5 o 131.79 128.44
    12 1 6 o 13.53 15.04
    12 1 7 o 17.16 17.79
    12 1 8 o 27.72 29.90
    12 1 9 o 45.53 43.31
    12 1 10 o 18.42 20.69
    12 2 -15 o 34.29 33.34
    12 2 -14 o 186.67 163.96
    12 2 -13 o 33.39 30.08
    12 2 -12 o 15.35 16.40
    12 2 -11 < 0.69 1.08
    12 2 -10 o 2.32 1.42
    12 2 -9 o 49.07 37.89
    12 2 -8 o 34.90 31.01
    12 2 -7 < 0.03 0.14
    12 2 -6 o 69.70 55.81
    12 2 -5 < 0.02 0.04
    12 2 -4 o 4.03 4.73
    12 2 -3 o 78.73 70.61
    12 2 -2 o 68.82 61.76
    12 2 -1 o 271.44 254.20
    12 2 0 o 336.21 325.42
    12 2 1 o 325.89 298.85
    12 2 2 o 129.64 127.52
    12 2 3 o 142.74 131.52
    12 2 4 < 0.93 2.55
    12 2 5 < -0.35 1.50
    12 2 6 < -0.14 1.29
    12 2 7 < -0.16 0.42
    12 2 8 o 8.83 8.68
    12 2 9 o 47.37 44.33
    12 3 -13 o 88.33 71.10
    12 3 -12 < 0.99 1.62
    12 3 -11 < 1.07 0.74
    12 3 -10 o 85.45 70.05
    12 3 -9 < -0.72 0.33
    12 3 -8 o 17.51 17.27
    12 3 -7 < 0.54 0.95
    12 3 -6 < 1.18 2.93
    12 3 -5 o 40.10 39.89
    12 3 -4 o 65.84 62.21
    12 3 -3 < 0.08 0.99
    12 3 -2 o 24.04 22.71
    12 3 -1 o 102.64 91.44
    12 3 0 < 0.94 0.08
    12 3 1 o 29.04 27.60
    12 3 2 o 9.95 11.69
    12 3 3 < -0.70 0.48
    12 3 4 o 125.43 120.04
    12 3 5 o 6.35 10.57
    12 3 6 < -0.08 0.49
    12 4 -8 o 2.81 2.47
    12 4 -7 < -1.76 0.00
    12 4 -6 < -0.27 0.02
    12 4 -5 o 133.03 112.94
    12 4 -4 o 131.45 106.05
    12 4 -3 o 392.43 338.44
    12 4 -2 o 47.28 51.09
    12 4 -1 o 87.45 85.74
    12 4 0 o 16.15 23.11
    12 4 1 o 106.15 101.36
    12 4 2 o 6.93 7.32
    13 0 -15 o 67.70 51.14
    13 0 -13 o 216.44 182.06
    13 0 -11 o 45.55 39.86
    13 0 -9 o 3.79 4.70
    13 0 -7 o 6.09 7.74
    13 0 -5 o 4.48 7.82
    13 0 -3 o 18.98 22.45
    13 0 -1 o 17.10 18.55
    13 0 1 o 3.52 4.39
    13 0 3 o 43.09 46.86
    13 0 5 o 116.69 111.87
    13 0 7 o 386.48 365.99
    13 1 -14 o 70.27 57.96
    13 1 -13 < 1.42 1.26
    13 1 -12 o 11.72 12.57
    13 1 -11 o 237.45 202.79
    13 1 -10 o 23.21 20.91
    13 1 -9 o 41.01 37.43
    13 1 -8 o 2.64 3.46
    13 1 -7 < -0.19 1.16
    13 1 -6 o 8.99 11.33
    13 1 -5 o 44.69 44.73
    13 1 -4 < -0.35 0.51
    13 1 -3 < -0.29 0.13
    13 1 -2 o 145.44 132.66
    13 1 -1 o 70.56 69.92
    13 1 0 o 22.33 25.64
    13 1 1 < -0.78 0.55
    13 1 2 o 1.86 2.78
    13 1 3 o 35.03 37.28
    13 1 4 < -0.34 0.05
    13 1 5 o 2.26 3.25
    13 1 6 o 3.95 3.68
    13 1 7 o 42.13 39.71
    13 2 -12 o 4.96 4.91
    13 2 -11 o 7.52 8.28
    13 2 -10 o 204.89 168.05
    13 2 -9 o 7.32 5.58
    13 2 -8 < -0.06 0.18
    13 2 -7 o 15.11 15.71
    13 2 -6 < -0.40 0.00
    13 2 -5 o 23.05 21.78
    13 2 -4 o 35.82 33.29
    13 2 -3 o 3.98 3.90
    13 2 -2 o 16.20 18.68
    13 2 -1 o 57.61 60.79
    13 2 0 o 173.82 162.08
    13 2 1 o 9.39 9.35
    13 2 2 o 14.33 15.97
    13 2 3 o 13.63 16.62
    13 2 4 < 0.48 1.60
    13 2 5 o 3.90 6.55
    13 3 -9 o 45.52 42.89
    13 3 -8 < -0.61 0.83
    13 3 -7 o 3.37 7.06
    13 3 -6 < 1.12 1.71
    13 3 -5 o 29.44 29.78
    13 3 -4 o 3.12 3.43
    13 3 -3 o 2.30 2.98
    13 3 -2 o 3.60 5.41
    13 3 -1 < -0.11 1.12
    13 3 0 o 63.35 54.56
    13 3 1 o 36.74 29.91
    13 3 2 < 0.37 0.38
    14 0 -10 o 46.78 42.26
    14 0 -8 o 11.69 11.86
    14 0 -6 < 0.16 1.83
    14 0 -4 < -0.70 0.23
    14 0 -2 o 126.96 112.18
    14 0 0 < -1.95 0.02
    14 0 2 o 18.33 20.61
    14 1 -10 < -0.21 0.57
    14 1 -9 < -1.12 0.53
    14 1 -8 o 22.45 23.62
    14 1 -7 o 12.83 11.49
    14 1 -6 o 100.49 85.89
    14 1 -5 o 6.03 6.10
    14 1 -4 o 61.29 58.44
    14 1 -3 < 0.56 1.17
    14 1 -2 < 0.35 1.46
    14 1 -1 < -1.09 0.79
    14 1 0 o 62.57 55.70
    14 1 1 < -1.26 0.01
    14 1 2 o 2.88 4.06
    14 2 -7 o 251.75 204.64
    14 2 -6 o 4.85 6.56
    14 2 -5 < -1.31 0.02
    14 2 -4 o 14.89 14.68
    14 2 -3 o 64.58 63.43
    14 2 -2 o 6.91 8.82
    14 2 -1 < -1.97 0.14
_refine_special_details     ?
_reflns_number_total     2794
_reflns_number_gt     2397
_reflns_threshold_expression     I>3\s(I)
_refine_ls_structure_factor_coef     F
_refine_ls_R_factor_all     0.0472
_refine_ls_R_factor_gt     0.0399
_refine_ls_wR_factor_gt     0.0666
_refine_ls_wR_factor_ref     0.0681
_refine_ls_goodness_of_fit_ref     1.89
_refine_ls_restrained_S_all     ?
_refine_ls_number_reflns     2794
_refine_ls_number_parameters     177
_refine_ls_number_restraints     0
_refine_ls_number_constraints     0
_refine_ls_hydrogen_treatment     refall
_refine_ls_weighting_scheme     sigma
_refine_ls_weighting_details     'w=1/(\s^2^(F)+0.0009F^2^)'
_refine_ls_shift/su_max     0.0147
_refine_ls_shift/su_mean     0.0032
_refine_diff_density_max     0.32
_refine_diff_density_min     -0.21
_refine_ls_extinction_method     'none'
_refine_ls_extinction_coef     ?
_refine_ls_abs_structure_details     ?
_refine_ls_abs_structure_Flack     ?
_refine_ls_abs_structure_Rogers     ?
loop_
    _atom_type_symbol
    _atom_type_scat_dispersion_real
    _atom_type_scat_dispersion_imag
    _atom_type_scat_source
    C 0.0033 0.0016 'International Tables Vol C tables 4.2.6.8 and 6.1.1.1'
    H 0.0000 0.0000 'International Tables Vol C tables 4.2.6.8 and 6.1.1.1'
    N 0.0061 0.0033 'International Tables Vol C tables 4.2.6.8 and 6.1.1.1'
    O 0.0106 0.0060 'International Tables Vol C tables 4.2.6.8 and 6.1.1.1'
_computing_data_collection     'APEX2 (Bruker, 2013)'
_computing_cell_refinement     'SAINT-Plus (Bruker, 2013)'
_computing_data_reduction     'SAINT-Plus (Bruker, 2013)'
_computing_structure_solution     'SUPERFLIP (Palatinus & Chapuis, 2007)'
_computing_structure_refinement
                                 'JANA2006 (Pet\<r\'i\<cek <i>et al.</i>, 2006)'
_computing_molecular_graphics     'ATOMS (Dowty, 2006)'
_computing_publication_material     'publCIF (Westrip, 2010)'
loop_
    _atom_site_type_symbol
    _atom_site_label
    _atom_site_fract_x
    _atom_site_fract_y
    _atom_site_fract_z
    _atom_site_U_iso_or_equiv
    _atom_site_adp_type
    _atom_site_calc_flag
    _atom_site_refinement_flags
    _atom_site_occupancy
    _atom_site_disorder_assembly
    _atom_site_disorder_group
    O O1 0.89295(6) 0.40415(13) 0.03186(4) 0.0210(2) Uani d . 1 . .
    O O2 0.72187(8) 0.32391(14) 0.08415(4) 0.0262(2) Uani d . 1 . .
    N N1 0.94574(7) 0.15206(14) -0.09492(4) 0.0148(2) Uani d . 1 . .
    N N2 0.79470(7) 0.27907(15) 0.03678(4) 0.0172(2) Uani d . 1 . .
    C C1 0.84182(8) 0.02688(16) -0.07504(5) 0.0136(2) Uani d . 1 . .
    C C2 0.76585(8) 0.07065(16) -0.01702(5) 0.0155(2) Uani d . 1 . .
    C C3 0.66091(8) -0.08542(18) -0.01060(5) 0.0190(3) Uani d . 1 . .
    C C4 0.62951(9) -0.28368(19) -0.06284(6) 0.0210(3) Uani d . 1 . .
    C C5 0.70463(9) -0.33376(17) -0.12071(6) 0.0184(3) Uani d . 1 . .
    C C6 0.81094(8) -0.18269(16) -0.12662(5) 0.0145(2) Uani d . 1 . .
    C C7 0.90505(8) -0.17966(16) -0.17915(5) 0.0148(2) Uani d . 1 . .
    C C8 0.92934(10) -0.33696(17) -0.24006(5) 0.0193(3) Uani d . 1 . .
    C C9 1.03157(10) -0.27687(19) -0.27885(6) 0.0226(3) Uani d . 1 . .
    C C10 1.10889(9) -0.06296(19) -0.25785(6) 0.0222(3) Uani d . 1 . .
    C C11 1.08747(9) 0.09238(17) -0.19688(6) 0.0187(3) Uani d . 1 . .
    C C12 0.98542(8) 0.03034(16) -0.15802(5) 0.0145(2) Uani d . 1 . .
    H H11 1.1422(11) 0.232(3) -0.1779(8) 0.028(3) Uiso d . 1 . .
    H H5 0.6817(11) -0.477(2) -0.1571(7) 0.019(3) Uiso d . 1 . .
    H H4 0.5546(13) -0.390(2) -0.0614(8) 0.027(3) Uiso d . 1 . .
    H H8 0.8730(12) -0.480(2) -0.2542(8) 0.020(3) Uiso d . 1 . .
    H H9 1.0526(14) -0.384(3) -0.3211(10) 0.039(4) Uiso d . 1 . .
    H H3 0.6077(12) -0.069(2) 0.0296(8) 0.026(3) Uiso d . 1 . .
    H H10 1.1776(11) -0.026(2) -0.2858(7) 0.018(3) Uiso d . 1 . .
    H Hn1 0.9851(12) 0.275(3) -0.0690(9) 0.029(3) Uiso d . 1 . .
loop_
    _atom_site_aniso_label
    _atom_site_aniso_U_11
    _atom_site_aniso_U_22
    _atom_site_aniso_U_33
    _atom_site_aniso_U_12
    _atom_site_aniso_U_13
    _atom_site_aniso_U_23
    _atom_site_aniso_type_symbol
    O1 0.0207(3) 0.0221(4) 0.0196(3) -0.0021(3) 0.0017(3) -0.0039(3) O
    O2 0.0301(4) 0.0324(4) 0.0187(4) 0.0068(3) 0.0117(3) -0.0020(3) O
    N1 0.0153(3) 0.0140(4) 0.0157(4) -0.0019(3) 0.0041(3) -0.0018(3) N
    N2 0.0185(4) 0.0198(4) 0.0132(4) 0.0041(3) 0.0026(3) 0.0014(3) N
    C1 0.0124(4) 0.0148(4) 0.0133(4) 0.0004(3) 0.0010(3) 0.0016(3) C
    C2 0.0141(4) 0.0184(4) 0.0137(4) 0.0018(3) 0.0017(3) 0.0012(3) C
    C3 0.0138(4) 0.0248(5) 0.0187(4) 0.0012(3) 0.0033(3) 0.0059(3) C
    C4 0.0158(4) 0.0226(5) 0.0242(5) -0.0035(3) 0.0018(3) 0.0064(4) C
    C5 0.0177(4) 0.0170(4) 0.0187(4) -0.0024(3) -0.0017(3) 0.0033(3) C
    C6 0.0149(4) 0.0141(4) 0.0135(4) 0.0003(3) -0.0005(3) 0.0014(3) C
    C7 0.0163(4) 0.0146(4) 0.0127(4) 0.0016(3) 0.0007(3) 0.0013(3) C
    C8 0.0246(5) 0.0171(4) 0.0151(4) 0.0053(3) -0.0001(3) -0.0013(3) C
    C9 0.0279(5) 0.0244(5) 0.0160(4) 0.0102(4) 0.0053(3) 0.0004(3) C
    C10 0.0237(4) 0.0246(5) 0.0201(4) 0.0095(4) 0.0089(3) 0.0064(3) C
    C11 0.0177(4) 0.0182(4) 0.0215(4) 0.0026(3) 0.0067(3) 0.0045(3) C
    C12 0.0152(4) 0.0140(4) 0.0144(4) 0.0024(3) 0.0030(3) 0.0018(3) C
loop_
    _geom_bond_atom_site_label_1
    _geom_bond_atom_site_label_2
    _geom_bond_site_symmetry_1
    _geom_bond_site_symmetry_2
    _geom_bond_distance
    _geom_bond_publ_flag
    O1 N2 . . 1.2372(11) ?
    O2 N2 . . 1.2305(12) ?
    N1 C1 . . 1.3651(12) ?
    N1 C12 . . 1.3890(12) ?
    N1 Hn1 . . 0.857(13) ?
    N2 C2 . . 1.4442(11) ?
    C1 C2 . . 1.3984(13) ?
    C1 C6 . . 1.4283(12) ?
    C2 C3 . . 1.3935(13) ?
    C3 C4 . . 1.3897(14) ?
    C3 H3 . . 0.964(15) ?
    C4 C5 . . 1.3962(15) ?
    C4 H4 . . 0.967(13) ?
    C5 C6 . . 1.3875(13) ?
    C5 H5 . . 0.991(11) ?
    C6 C7 . . 1.4456(13) ?
    C7 C8 . . 1.3997(13) ?
    C7 C12 . . 1.4068(12) ?
    C8 C9 . . 1.3898(15) ?
    C8 H8 . . 0.969(13) ?
    C9 C10 . . 1.4058(14) ?
    C9 H9 . . 0.981(16) ?
    C10 C11 . . 1.3854(14) ?
    C10 H10 . . 0.951(13) ?
    C11 C12 . . 1.3914(14) ?
    C11 H11 . . 0.960(13) ?
loop_
    _geom_angle_atom_site_label_1
    _geom_angle_atom_site_label_2
    _geom_angle_atom_site_label_3
    _geom_angle_site_symmetry_1
    _geom_angle_site_symmetry_2
    _geom_angle_site_symmetry_3
    _geom_angle
    _geom_angle_publ_flag
    C1 N1 C12 . . . 108.99(7) ?
    C1 N1 Hn1 . . . 124.9(10) ?
    C12 N1 Hn1 . . . 125.8(10) ?
    O1 N2 O2 . . . 123.66(8) ?
    O1 N2 C2 . . . 116.94(8) ?
    O2 N2 C2 . . . 119.40(8) ?
    N1 C1 C2 . . . 132.09(8) ?
    N1 C1 C6 . . . 109.18(8) ?
    C2 C1 C6 . . . 118.73(8) ?
    N2 C2 C1 . . . 120.43(8) ?
    N2 C2 C3 . . . 119.11(8) ?
    C1 C2 C3 . . . 120.46(8) ?
    C2 C3 C4 . . . 120.13(9) ?
    C2 C3 H3 . . . 124.0(7) ?
    C4 C3 H3 . . . 115.9(7) ?
    C3 C4 C5 . . . 120.64(9) ?
    C3 C4 H4 . . . 121.8(9) ?
    C5 C4 H4 . . . 117.5(9) ?
    C4 C5 C6 . . . 119.70(8) ?
    C4 C5 H5 . . . 119.7(7) ?
    C6 C5 H5 . . . 120.6(7) ?
    C1 C6 C5 . . . 120.29(8) ?
    C1 C6 C7 . . . 106.06(7) ?
    C5 C6 C7 . . . 133.60(8) ?
    C6 C7 C8 . . . 133.90(8) ?
    C6 C7 C12 . . . 106.56(7) ?
    C8 C7 C12 . . . 119.52(8) ?
    C7 C8 C9 . . . 118.44(8) ?
    C7 C8 H8 . . . 118.6(8) ?
    C9 C8 H8 . . . 122.9(8) ?
    C8 C9 C10 . . . 121.06(9) ?
    C8 C9 H9 . . . 120.8(9) ?
    C10 C9 H9 . . . 118.1(9) ?
    C9 C10 C11 . . . 121.22(10) ?
    C9 C10 H10 . . . 119.1(7) ?
    C11 C10 H10 . . . 119.7(7) ?
    C10 C11 C12 . . . 117.41(8) ?
    C10 C11 H11 . . . 123.9(8) ?
    C12 C11 H11 . . . 118.6(8) ?
    N1 C12 C7 . . . 109.20(8) ?
    N1 C12 C11 . . . 128.47(8) ?
    C7 C12 C11 . . . 122.32(8) ?
loop_
    _geom_torsion_atom_site_label_1
    _geom_torsion_atom_site_label_2
    _geom_torsion_atom_site_label_3
    _geom_torsion_atom_site_label_4
    _geom_torsion_site_symmetry_1
    _geom_torsion_site_symmetry_2
    _geom_torsion_site_symmetry_3
    _geom_torsion_site_symmetry_4
    _geom_torsion
    _geom_torsion_publ_flag
    ? ? ? ? ? ? ? ? ? ?
loop_
    _geom_hbond_atom_site_label_D
    _geom_hbond_atom_site_label_H
    _geom_hbond_atom_site_label_A
    _geom_hbond_site_symmetry_D
    _geom_hbond_site_symmetry_H
    _geom_hbond_site_symmetry_A
    _geom_hbond_distance_DH
    _geom_hbond_distance_HA
    _geom_hbond_distance_DA
    _geom_hbond_angle_DHA
    _geom_hbond_publ_flag
    N1 Hn1 O1 . . 3_765 0.857(13) 2.159(13) 2.9940(10) 164.6(14) y
