# Supplementary material for: 1-Nitro-9H-carbazole
Source: Acta Crystallogr Sect E Struct Rep Online. 2013 Dec 7;70(Pt 1):o28. doi: 10.1107/S1600536813032704 (PMC3914074; doi:10.1107/S1600536813032704)
Supplement: Supplementary file 2 [file e-70-00o28-Isup2.hkl]

#
# h,k,l, Fc-squared, Fo-squared, sigma(Fo-squared) and status flag
#
data_I
_shelx_title                             '   '
_shelx_refln_list_code                   4
_shelx_F_calc_maximum                    125.48
_exptl_crystal_F_000                     440
_reflns_d_resolution_high                0.7075

loop_
 _symmetry_equiv_pos_as_xyz
 'x, y, z'
 '-x+1/2, y+1/2, -z+1/2'
 '-x, -y, -z'
 'x+1/2, -y+1/2, z+1/2'

_cell_length_a                           10.4400(3)
_cell_length_b                           5.3148(2)
_cell_length_c                           17.2638(6)
_cell_angle_alpha                        90
_cell_angle_beta                         99.7460(16)
_cell_angle_gamma                        90

_shelx_F_squared_multiplier              1.000

loop_
 _refln_index_h
 _refln_index_k
 _refln_index_l
 _refln_F_squared_calc
 _refln_F_squared_meas
 _refln_F_squared_sigma
 _refln_observed_status
   0   0   2  1593.82  1543.48    11.95 o
   0   0   4  1286.62  1286.18     9.18 o
   0   0   6   858.49   895.59     5.79 o
   0   0   8     7.45    10.48     0.32 o
   0   0  10     0.57    -0.37     0.35 <
   0   0  12   187.09   207.91     2.32 o
   0   0  14   133.16   144.85     1.92 o
   0   0  16     5.49     5.10     0.69 o
   0   0  18   224.45   236.57     2.88 o
   0   0  20   194.54   198.41     2.61 o
   0   0  22     8.91     5.52     1.01 o
   0   0  24    44.47    44.94     2.22 o
   0   1   1  1540.85  1556.50     6.51 o
   0   1   2  3330.48  3513.98    14.87 o
   0   1   3   531.83   565.31     2.48 o
   0   1   4  3091.08  3190.26    13.95 o
   0   1   5   473.85   528.00     2.27 o
   0   1   6    27.02    18.34     0.24 o
   0   1   7   270.00   297.64     1.42 o
   0   1   8   999.53  1099.55     5.33 o
   0   1   9     0.86    -0.42     0.21 <
   0   1  10    63.28    68.29     0.66 o
   0   1  11   953.97  1035.37     6.49 o
   0   1  12     9.87    10.72     0.42 o
   0   1  13   109.45   111.63     1.15 o
   0   1  14   126.62   125.13     1.31 o
   0   1  15   198.73   192.74     1.73 o
   0   1  16    39.44    40.61     0.85 o
   0   1  17     9.49     7.87     0.51 o
   0   1  18   228.77   222.79     1.95 o
   0   1  19    59.54    62.76     1.12 o
   0   1  20    92.85    89.29     1.30 o
   0   1  21    22.33    23.22     0.82 o
   0   1  22   130.62   132.30     1.68 o
   0   1  23     0.54     0.03     0.62 <
   0   2   0   561.14   509.82     3.87 o
   0   2   1  2174.65  2193.69     9.47 o
   0   2   2     0.68     1.92     0.11 o
   0   2   3  2549.43  2634.12    11.34 o
   0   2   4   477.38   532.69     2.35 o
   0   2   5  1745.62  1891.40     8.22 o
   0   2   6   800.88   890.79     3.98 o
   0   2   7     9.31     7.15     0.19 o
   0   2   8    88.41    78.19     0.53 o
   0   2   9    47.69    59.89     0.48 o
   0   2  10     4.87     4.78     0.26 o
   0   2  11    79.35    82.00     0.78 o
   0   2  12   337.95   364.76     2.51 o
   0   2  13    80.43    72.31     0.90 o
   0   2  14    54.82    46.68     0.85 o
   0   2  15   158.03   146.51     1.44 o
   0   2  16     2.61     1.94     0.53 o
   0   2  17    13.59    10.35     0.61 o
   0   2  18    33.11    31.94     0.98 o
   0   2  19   127.86   133.85     1.57 o
   0   2  20    63.47    57.59     1.14 o
   0   2  21     1.02     1.84     0.67 <
   0   2  22   209.04   210.23     2.48 o
   0   2  23    51.29    54.17     1.68 o
   0   3   1   667.46   735.26     3.98 o
   0   3   2   620.38   707.09     3.74 o
   0   3   3   445.40   487.95     2.40 o
   0   3   4     6.92     8.17     0.22 o
   0   3   5   155.56   146.80     0.83 o
   0   3   6    14.24    19.75     0.29 o
   0   3   7    88.53   110.35     0.67 o
   0   3   8     4.53     4.17     0.21 o
   0   3   9   124.82   115.10     0.75 o
   0   3  10   169.64   167.72     1.01 o
   0   3  11    65.24    63.89     0.66 o
   0   3  12     0.16    -0.13     0.34 <
   0   3  13   201.00   206.49     1.98 o
   0   3  14    13.77    17.10     0.66 o
   0   3  15     0.00    -0.30     0.46 <
   0   3  16     4.70     4.01     0.50 o
   0   3  17    11.98    11.32     0.64 o
   0   3  18     7.39     7.31     0.69 o
   0   3  19     9.24     8.24     0.78 o
   0   3  20    12.64    10.83     0.85 o
   0   3  21    39.01    43.65     1.30 o
   0   3  22    26.33    24.85     1.33 o
   0   4   0    73.14    73.22     1.04 o
   0   4   1    39.06    33.86     0.53 o
   0   4   2    12.88    13.16     0.48 o
   0   4   3     0.00     0.14     0.32 <
   0   4   4     0.53    -0.10     0.26 <
   0   4   5   636.73   657.08     3.33 o
   0   4   6     2.41     2.06     0.24 o
   0   4   7   951.90  1018.58     4.93 o
   0   4   8   130.16   129.56     0.86 o
   0   4   9     0.70     1.66     0.27 o
   0   4  10   222.55   224.27     1.62 o
   0   4  11    75.18    74.08     0.93 o
   0   4  12     0.04    -0.32     0.43 <
   0   4  13     6.81     4.14     0.56 o
   0   4  14   117.87   130.14     1.65 o
   0   4  15     2.60     2.40     0.58 o
   0   4  16    16.37    15.37     0.75 o
   0   4  17    36.26    36.56     1.15 o
   0   4  18    62.60    65.44     1.36 o
   0   4  19    27.36    28.95     1.09 o
   0   4  20     5.89     6.00     0.75 o
   0   5   1    25.83    26.05     0.54 o
   0   5   2   222.37   235.92     1.62 o
   0   5   3   149.25   146.04     1.18 o
   0   5   4   138.98   126.41     1.14 o
   0   5   5     1.86    -0.30     0.35 <
   0   5   6     0.00     0.10     0.30 <
   0   5   7     9.89    12.95     0.50 o
   0   5   8    12.32     8.76     0.43 o
   0   5   9    15.55    12.68     0.61 o
   0   5  10    17.38    14.49     0.66 o
   0   5  11    45.08    48.51     1.02 o
   0   5  12    69.33    69.89     1.23 o
   0   5  13     2.84     3.21     0.58 o
   0   5  14    22.90    24.95     0.93 o
   0   5  15    51.17    55.27     1.23 o
   0   5  16     0.56    -0.27     0.62 <
   0   5  17     3.28     3.09     0.69 o
   0   6   0    27.75    27.60     1.04 o
   0   6   1     1.50    -0.02     0.40 <
   0   6   2    82.48    81.58     1.04 o
   0   6   3    60.91    60.13     0.88 o
   0   6   4   690.92   693.71     5.01 o
   0   6   5    46.93    55.80     1.01 o
   0   6   6   183.06   191.01     2.22 o
   0   6   7    56.31    56.86     1.28 o
   0   6   8     2.22     0.58     0.61 <
   0   6   9     0.11    -0.58     0.62 <
   0   6  10     0.00    -0.14     0.74 <
   0   6  11    29.70    33.79     1.33 o
   0   6  12    71.21    67.80     1.63 o
   0   6  13    14.48    16.58     0.98 o
   0   6  14     6.61     6.91     0.93 o
   0   7   1    12.82    11.80     1.14 o
   0   7   2    16.90    19.11     1.55 o
   0   7   3     8.40     9.00     1.12 o
   0   7   4   102.13   105.27     2.19 o
   0   7   5    94.22    98.45     1.89 o
   0   7   6    22.93    22.28     1.23 o
   0   7   7    37.61    40.75     1.71 o
   0   7   8    72.18    75.17     2.02 o
   1   0 -23    19.66    19.53     1.25 o
   1   0 -21   239.98   238.84     3.04 o
   1   0 -19   462.99   474.81     4.99 o
   1   0 -17    46.48    42.94     1.22 o
   1   0 -15   363.36   348.56     4.08 o
   1   0 -13   361.57   339.49     3.53 o
   1   0 -11   233.93   302.48     2.83 o
   1   0  -9   134.09   120.12     1.04 o
   1   0  -7   217.81   202.78     1.68 o
   1   0  -5  1615.34  1550.60    10.00 o
   1   0  -3     1.08    -0.48     0.13 <
   1   0  -1  5581.69  5004.02   102.15 o
   1   0   1  1102.69  1075.26     6.11 o
   1   0   3  4663.19  4901.63    29.96 o
   1   0   5  1683.27  1755.50    11.18 o
   1   0   7   822.69   858.84     5.58 o
   1   0   9   720.29   799.76     5.55 o
   1   0  11   219.35   237.60     2.88 o
   1   0  13    90.24    91.10     1.39 o
   1   0  15   133.59   139.11     1.89 o
   1   0  17   961.50   989.78     9.48 o
   1   0  19  1300.34  1327.84    12.57 o
   1   0  21    26.90    26.90     1.18 o
   1   0  23    93.82    94.79     2.29 o
   1   1 -24    11.04     7.53     1.04 o
   1   1 -23     1.68     1.01     0.69 <
   1   1 -22    40.21    37.42     1.04 o
   1   1 -21    91.33    88.54     1.36 o
   1   1 -20     8.34     7.23     0.62 o
   1   1 -19     5.95     7.16     0.61 o
   1   1 -18    57.35    65.73     1.01 o
   1   1 -17   932.22   956.88     6.48 o
   1   1 -16   202.48   197.85     1.71 o
   1   1 -15   625.64   620.40     4.30 o
   1   1 -14   664.83   686.90     4.70 o
   1   1 -13    30.13    34.48     0.64 o
   1   1 -12   596.85   648.73     4.38 o
   1   1 -11   190.63   179.32     1.36 o
   1   1 -10   107.56   109.07     0.83 o
   1   1  -9   360.19   377.57     2.06 o
   1   1  -8    69.22    72.93     0.51 o
   1   1  -7    69.38    79.53     0.53 o
   1   1  -6   169.30   185.44     0.93 o
   1   1  -5    36.05    31.73     0.27 o
   1   1  -4     3.15     2.62     0.11 o
   1   1  -3    12.01    16.11     0.18 o
   1   1  -2     0.51     0.29     0.10 <
   1   1  -1  1599.86  1582.39     6.69 o
   1   1   0  2291.05  2268.18     8.96 o
   1   1   1   143.08   180.76     0.78 o
   1   1   2  4241.93  4500.67    20.73 o
   1   1   3 12945.50 12985.10    85.61 o
   1   1   4  7118.66  7312.16    38.19 o
   1   1   5   476.52   478.45     2.13 o
   1   1   6  1035.86  1064.54     4.62 o
   1   1   7   525.23   523.22     2.35 o
   1   1   8   580.49   654.04     2.99 o
   1   1   9  1683.37  1846.87     8.84 o
   1   1  10     4.15     4.96     0.24 o
   1   1  11    34.79    44.16     0.64 o
   1   1  12    23.02    23.77     0.64 o
   1   1  13     0.06    -0.29     0.38 <
   1   1  14   237.78   256.77     2.13 o
   1   1  15    98.25    98.79     1.15 o
   1   1  16    69.86    71.46     1.02 o
   1   1  17   512.90   499.69     3.63 o
   1   1  18    84.71    87.58     1.17 o
   1   1  19     9.13     9.96     0.58 o
   1   1  20    25.26    24.45     0.83 o
   1   1  21   218.54   218.68     2.19 o
   1   1  22     2.21     2.94     0.62 o
   1   1  23    28.46    30.74     1.10 o
   1   2 -23    16.09    17.18     0.88 o
   1   2 -22   305.79   304.26     2.64 o
   1   2 -21   206.44   209.75     2.14 o
   1   2 -20   103.73   114.21     1.50 o
   1   2 -19    21.94    19.86     0.74 o
   1   2 -18   182.38   178.79     1.81 o
   1   2 -17    74.19    65.20     1.09 o
   1   2 -16    18.36    19.00     0.72 o
   1   2 -15   624.77   589.64     4.67 o
   1   2 -14   187.47   172.44     1.62 o
   1   2 -13   376.36   404.63     3.28 o
   1   2 -12    11.01     9.10     0.37 o
   1   2 -11    52.59    56.17     0.66 o
   1   2 -10   398.62   443.45     2.51 o
   1   2  -9   151.93   167.90     1.01 o
   1   2  -8   293.55   320.25     1.66 o
   1   2  -7    22.07    21.45     0.34 o
   1   2  -6  1199.05  1341.29     6.29 o
   1   2  -5   478.16   510.30     2.22 o
   1   2  -4   163.72   164.14     0.77 o
   1   2  -3   210.05   200.06     0.94 o
   1   2  -2  1052.51  1028.45     4.13 o
   1   2  -1     4.00     3.39     0.11 o
   1   2   0   414.18   415.92     1.63 o
   1   2   1   468.47   582.06     2.48 o
   1   2   2    27.96    20.98     0.22 o
   1   2   3   679.72   687.33     2.86 o
   1   2   4   111.38   129.96     0.62 o
   1   2   5   320.94   371.27     1.62 o
   1   2   6     0.12     0.24     0.16 <
   1   2   7   614.42   709.96     3.39 o
   1   2   8   214.01   199.02     1.10 o
   1   2   9     4.97     5.68     0.22 o
   1   2  10    26.11    33.28     0.43 o
   1   2  11    34.89    36.43     0.48 o
   1   2  12   169.80   170.65     1.25 o
   1   2  13     0.06    -1.06     0.40 <
   1   2  14   262.43   262.88     2.19 o
   1   2  15   209.37   219.44     1.94 o
   1   2  16    44.50    46.86     0.96 o
   1   2  17    28.40    25.62     0.86 o
   1   2  18     0.10    -0.37     0.56 <
   1   2  19    97.07    94.26     1.41 o
   1   2  20    24.82    27.17     0.98 o
   1   2  21    50.17    53.85     1.30 o
   1   2  22     3.75     3.47     0.77 o
   1   3 -22     5.72     3.23     0.86 o
   1   3 -21    97.69   107.35     1.71 o
   1   3 -20   128.09   132.46     1.82 o
   1   3 -19    29.43    34.23     1.14 o
   1   3 -18    57.19    60.10     1.17 o
   1   3 -17     5.28     3.17     0.58 o
   1   3 -16    41.73    37.95     0.90 o
   1   3 -15    52.02    49.72     0.94 o
   1   3 -14     1.75     0.74     0.50 <
   1   3 -13    28.60    28.18     0.75 o
   1   3 -12    51.02    39.54     0.67 o
   1   3 -11    49.10    55.85     0.69 o
   1   3 -10   260.11   270.40     1.70 o
   1   3  -9    82.13    81.15     0.69 o
   1   3  -8    19.60    14.52     0.34 o
   1   3  -7     2.02     2.86     0.21 o
   1   3  -6     4.60     3.05     0.18 o
   1   3  -5    70.56    61.96     0.46 o
   1   3  -4   316.16   378.93     1.90 o
   1   3  -3    76.93    85.39     0.53 o
   1   3  -2   599.40   644.37     3.18 o
   1   3  -1    19.91    23.21     0.34 o
   1   3   0     0.46     0.53     0.21 <
   1   3   1   383.24   483.92     2.51 o
   1   3   2     3.20     4.51     0.16 o
   1   3   3     2.83     2.86     0.16 o
   1   3   4   865.62   864.90     4.30 o
   1   3   5   463.09   447.94     2.02 o
   1   3   6     0.32     0.40     0.18 <
   1   3   7     6.48     5.15     0.19 o
   1   3   8   122.02   128.62     0.77 o
   1   3   9   280.70   269.73     1.47 o
   1   3  10   514.09   507.45     2.59 o
   1   3  11    30.09    24.52     0.48 o
   1   3  12   155.81   142.82     1.17 o
   1   3  13     1.28     1.36     0.45 o
   1   3  14    50.42    45.45     0.98 o
   1   3  15   123.63   121.21     1.38 o
   1   3  16    36.84    40.06     0.99 o
   1   3  17     1.47     2.83     0.62 o
   1   3  18    57.64    58.68     1.26 o
   1   3  19     0.03    -0.13     0.69 <
   1   3  20    53.88    61.81     1.49 o
   1   3  21    57.68    67.49     1.55 o
   1   4 -20   154.72   158.21     2.05 o
   1   4 -19     0.83     1.82     0.66 <
   1   4 -18   234.06   253.65     2.67 o
   1   4 -17    12.25    14.09     0.75 o
   1   4 -16    42.62    41.20     1.10 o
   1   4 -15    49.78    56.28     1.17 o
   1   4 -14     0.16    -0.46     0.48 <
   1   4 -13     0.89     1.20     0.45 <
   1   4 -12    53.41    48.40     0.86 o
   1   4 -11    55.16    50.11     0.80 o
   1   4 -10     6.45     8.43     0.40 o
   1   4  -9   411.60   413.36     2.46 o
   1   4  -8    89.56   102.34     0.91 o
   1   4  -7   264.74   252.49     1.46 o
   1   4  -6   246.66   241.05     1.49 o
   1   4  -5     0.78    -0.22     0.22 <
   1   4  -4    29.56    27.11     0.45 o
   1   4  -3    21.74    17.64     0.38 o
   1   4  -2   291.09   321.14     2.40 o
   1   4  -1    51.86    57.93     0.66 o
   1   4   0   233.57   232.81     1.47 o
   1   4   1    23.89    27.41     0.51 o
   1   4   2   402.49   451.30     2.69 o
   1   4   3    10.80     9.79     0.38 o
   1   4   4   113.04   109.70     0.67 o
   1   4   5    49.97    41.84     0.45 o
   1   4   6    52.41    56.78     0.53 o
   1   4   7    91.33    80.61     0.66 o
   1   4   8    14.09     9.16     0.32 o
   1   4   9     8.64     6.33     0.34 o
   1   4  10    10.40    18.04     0.59 o
   1   4  11   132.39   117.15     1.25 o
   1   4  12    28.83    22.77     0.69 o
   1   4  13    92.58    90.36     1.34 o
   1   4  14     3.29     1.58     0.54 <
   1   4  15     1.87     0.42     0.56 <
   1   4  16     2.37     0.45     0.58 <
   1   4  17     4.49     4.69     0.67 o
   1   4  18     0.02    -0.42     0.64 <
   1   4  19    10.07    11.24     0.78 o
   1   4  20    11.27     8.68     1.97 o
   1   5 -18     7.17     4.85     0.75 o
   1   5 -17     2.06     1.95     0.66 <
   1   5 -16     0.90    -0.27     0.61 <
   1   5 -15     5.26     6.45     0.69 o
   1   5 -14    54.39    53.13     1.20 o
   1   5 -13    29.40    35.20     1.04 o
   1   5 -12    16.26    15.51     0.70 o
   1   5 -11    10.46    10.75     0.64 o
   1   5 -10   163.66   172.95     1.63 o
   1   5  -9     1.77     3.20     0.43 o
   1   5  -8    80.12    70.13     0.96 o
   1   5  -7     2.71     3.36     0.43 o
   1   5  -6    17.20    17.03     0.51 o
   1   5  -5    59.19    57.86     0.88 o
   1   5  -4   135.77   142.45     1.38 o
   1   5  -3     5.18     5.84     0.38 o
   1   5  -2   534.62   547.55     3.29 o
   1   5  -1    24.42    20.94     0.54 o
   1   5   0    98.91    86.16     0.88 o
   1   5   1   119.08   124.70     1.18 o
   1   5   2    40.94    43.02     0.67 o
   1   5   3     6.31     5.53     0.34 o
   1   5   4    33.16    27.51     0.61 o
   1   5   5    16.68    15.95     0.46 o
   1   5   6   117.01   121.58     1.15 o
   1   5   7   346.92   337.03     2.45 o
   1   5   8     6.07     3.23     0.43 o
   1   5   9     6.82     5.13     0.50 o
   1   5  10    37.34    34.95     0.94 o
   1   5  11   208.84   223.15     2.27 o
   1   5  12    27.40    28.64     0.98 o
   1   5  13    82.06    74.64     1.28 o
   1   5  14    17.63    18.76     0.78 o
   1   5  15     3.46     2.49     0.69 o
   1   5  16     0.00    -0.35     0.70 <
   1   5  17    50.06    59.16     1.49 o
   1   6 -14     1.54     3.63     0.75 o
   1   6 -13    47.71    47.18     1.33 o
   1   6 -12    82.68    82.54     1.55 o
   1   6 -11    21.37    19.69     0.88 o
   1   6 -10     1.96     1.92     0.69 <
   1   6  -9    41.52    43.97     1.23 o
   1   6  -8    93.26   104.31     1.63 o
   1   6  -7    43.49    40.16     1.15 o
   1   6  -6     2.89     2.81     0.64 o
   1   6  -5    23.90    25.03     0.82 o
   1   6  -4    29.17    28.18     0.70 o
   1   6  -3    31.95    31.70     0.69 o
   1   6  -2    22.57    26.02     0.69 o
   1   6  -1   309.35   303.58     2.14 o
   1   6   0     2.78     2.13     0.43 o
   1   6   1    72.89    75.62     1.15 o
   1   6   2     1.94    -0.06     0.51 <
   1   6   3    45.58    42.43     1.04 o
   1   6   4     7.13     7.39     0.54 o
   1   6   5     0.63     0.67     0.46 <
   1   6   6    61.74    64.85     1.07 o
   1   6   7     3.39     2.75     0.62 o
   1   6   8    11.25    10.57     0.83 o
   1   6   9     0.82     1.26     0.74 <
   1   6  10    15.03    13.95     1.07 o
   1   6  11     0.11    -0.19     0.85 <
   1   6  12     4.66     5.50     1.22 o
   1   6  13   175.87   199.08     3.04 o
   1   6  14    45.81    59.48     2.02 o
   1   7  -8    59.16    60.45     1.50 o
   1   7  -7    66.96    71.36     1.57 o
   1   7  -6     0.80     1.28     0.67 <
   1   7  -5     0.17     1.44     0.72 <
   1   7  -4    21.41    17.62     1.04 o
   1   7  -3    21.90    25.77     1.74 o
   1   7  -2    26.41    27.84     2.03 o
   1   7  -1     1.21     1.95     1.17 <
   1   7   0    10.10    11.37     1.42 o
   1   7   1     7.99     9.29     0.93 o
   1   7   2    41.18    41.50     1.55 o
   1   7   3   165.80   178.42     2.86 o
   1   7   4     5.10     4.25     0.94 o
   1   7   5     0.29    -0.29     0.88 <
   1   7   6    14.18    13.47     0.98 o
   1   7   7    57.53    60.92     1.70 o
   1   7   8    72.87    80.25     1.90 o
   2   0 -24    16.87    16.90     1.25 o
   2   0 -22     0.08    -0.27     0.83 <
   2   0 -20    13.07    11.05     0.85 o
   2   0 -18   506.89   495.44     5.65 o
   2   0 -16   317.74   326.79     3.55 o
   2   0 -14   243.44   250.42     2.78 o
   2   0 -12    37.52    31.49     0.83 o
   2   0 -10   983.86  1093.68    11.44 o
   2   0  -8  4449.45  4712.64    30.71 o
   2   0  -6  1476.61  1536.01     9.10 o
   2   0  -4   212.87   178.44     1.17 o
   2   0  -2  6321.95  6159.76    44.49 o
   2   0   0   246.80   236.56     1.17 o
   2   0   2 12500.40 12673.10   128.95 o
   2   0   4  1583.33  1723.37    11.04 o
   2   0   6   975.21  1064.72     6.89 o
   2   0   8   933.94   931.75     6.78 o
   2   0  10   114.34   108.88     1.86 o
   2   0  12   610.12   678.29     7.26 o
   2   0  14   513.88   550.68     5.47 o
   2   0  16    16.58    12.46     0.77 o
   2   0  18     4.56     4.13     0.77 o
   2   0  20   505.90   508.39     5.39 o
   2   0  22    11.56     7.96     1.10 o
   2   1 -24    18.95    15.69     0.91 o
   2   1 -23     3.22     2.51     0.69 o
   2   1 -22    50.34    56.71     1.18 o
   2   1 -21   100.41   105.11     1.47 o
   2   1 -20    32.81    37.18     1.01 o
   2   1 -19   187.13   180.74     1.84 o
   2   1 -18   151.05   139.48     1.47 o
   2   1 -17   175.07   176.97     1.70 o
   2   1 -16   205.82   207.77     1.79 o
   2   1 -15     2.78     3.01     0.38 o
   2   1 -14     0.04    -0.32     0.37 <
   2   1 -13     5.43     4.45     0.37 o
   2   1 -12   121.67   119.13     1.06 o
   2   1 -11   123.36   124.43     1.01 o
   2   1 -10   319.25   351.56     2.03 o
   2   1  -9   158.23   211.75     1.30 o
   2   1  -8   656.69   764.22     3.79 o
   2   1  -7   168.68   168.70     0.86 o
   2   1  -6    88.02    83.79     0.50 o
   2   1  -5   497.40   537.74     2.40 o
   2   1  -4    18.46    13.93     0.19 o
   2   1  -3   359.16   345.66     1.42 o
   2   1  -2    17.68    18.42     0.18 o
   2   1  -1     2.60     3.10     0.10 o
   2   1   0  1303.71  1253.46     4.59 o
   2   1   1    55.41    41.82     0.26 o
   2   1   2 16016.60 15745.40   136.02 o
   2   1   3 13769.80 14416.60    71.91 o
   2   1   4  2140.76  2122.61     9.12 o
   2   1   5   147.01   162.59     0.83 o
   2   1   6   297.50   370.64     1.74 o
   2   1   7   908.73   964.39     4.54 o
   2   1   8   325.60   347.84     1.86 o
   2   1   9    70.12    74.72     0.61 o
   2   1  10     2.94     4.27     0.26 o
   2   1  11     1.67     2.19     0.30 o
   2   1  12    53.44    48.73     0.80 o
   2   1  13     2.25     1.68     0.42 o
   2   1  14     3.81     3.89     0.46 o
   2   1  15    99.87   104.20     1.20 o
   2   1  16    85.32    84.04     1.14 o
   2   1  17     0.22    -0.75     0.51 <
   2   1  18     6.03     5.13     0.53 o
   2   1  19    14.46    13.03     0.61 o
   2   1  20     4.27     5.23     0.62 o
   2   1  21   180.29   185.99     2.02 o
   2   1  22   213.99   217.19     2.41 o
   2   1  23    79.50    86.46     1.78 o
   2   2 -23     9.31     7.23     0.72 o
   2   2 -22     8.67     6.32     0.64 o
   2   2 -21     0.02     0.51     0.54 <
   2   2 -20    48.46    47.28     1.02 o
   2   2 -19   157.25   158.43     1.63 o
   2   2 -18    16.67    14.31     0.61 o
   2   2 -17    11.01     7.13     0.54 o
   2   2 -16     7.82     6.00     0.51 o
   2   2 -15     0.03    -0.06     0.45 <
   2   2 -14   127.05   132.42     1.22 o
   2   2 -13   781.05   743.46     5.04 o
   2   2 -12   429.24   391.42     2.57 o
   2   2 -11   231.10   213.96     1.42 o
   2   2 -10   451.51   496.48     2.99 o
   2   2  -9   110.61   107.07     0.86 o
   2   2  -8     0.10     0.43     0.21 <
   2   2  -7     8.70     9.36     0.26 o
   2   2  -6   156.74   174.90     0.96 o
   2   2  -5   171.32   172.04     0.85 o
   2   2  -4     0.91     1.33     0.16 o
   2   2  -3  1154.67  1297.97     5.45 o
   2   2  -2   170.19   162.64     0.75 o
   2   2  -1   655.16   752.45     2.97 o
   2   2   0   157.36   154.61     0.72 o
   2   2   1     1.35     1.01     0.13 o
   2   2   2   112.46   115.54     0.58 o
   2   2   3     6.66     5.77     0.18 o
   2   2   4  2495.23  2881.36    13.03 o
   2   2   5   413.13   456.48     2.27 o
   2   2   6     0.78     0.66     0.21 o
   2   2   7    31.97    36.67     0.46 o
   2   2   8    22.12    27.92     0.40 o
   2   2   9   231.79   239.21     1.41 o
   2   2  10    11.35    10.51     0.30 o
   2   2  11   208.86   212.42     1.36 o
   2   2  12    37.02    30.39     0.58 o
   2   2  13   472.75   475.29     3.09 o
   2   2  14    20.09    18.42     0.61 o
   2   2  15     3.44     2.59     0.46 o
   2   2  16     7.89     6.67     0.53 o
   2   2  17    73.83    70.61     1.22 o
   2   2  18    22.48    20.26     0.75 o
   2   2  19     3.07     2.75     0.66 o
   2   2  20     0.53    -0.54     0.64 <
   2   2  21    60.11    59.86     1.34 o
   2   2  22     5.34     3.55     0.93 o
   2   3 -22    57.77    59.69     1.62 o
   2   3 -21    24.80    28.76     1.12 o
   2   3 -20    33.07    33.89     1.18 o
   2   3 -19     4.76     4.09     0.59 o
   2   3 -18    11.09    10.48     0.62 o
   2   3 -17   100.04   111.62     1.46 o
   2   3 -16     0.58     0.70     0.51 <
   2   3 -15   208.11   198.40     1.95 o
   2   3 -14     8.99     4.51     0.46 o
   2   3 -13    10.11     9.87     0.48 o
   2   3 -12   169.61   139.64     1.18 o
   2   3 -11   724.35   706.92     4.19 o
   2   3 -10   183.32   190.29     1.36 o
   2   3  -9   173.13   166.54     1.20 o
   2   3  -8   435.89   468.99     2.81 o
   2   3  -7   289.39   314.19     1.97 o
   2   3  -6   452.85   478.42     2.64 o
   2   3  -5   516.30   614.75     3.33 o
   2   3  -4   862.78   959.88     4.62 o
   2   3  -3   271.73   293.57     1.50 o
   2   3  -2   406.21   389.92     1.84 o
   2   3  -1  1423.03  1535.77     6.77 o
   2   3   0   496.69   540.60     2.51 o
   2   3   1   125.89   117.36     0.64 o
   2   3   2   135.34   147.47     0.75 o
   2   3   3    20.08    16.86     0.27 o
   2   3   4    41.77    42.99     0.38 o
   2   3   5    66.35    55.14     0.50 o
   2   3   6    86.47    89.15     0.67 o
   2   3   7   471.34   460.83     2.56 o
   2   3   8   177.70   157.87     1.06 o
   2   3   9     6.01     6.94     0.30 o
   2   3  10   259.16   269.71     1.66 o
   2   3  11     5.85     6.81     0.35 o
   2   3  12   105.63   105.72     1.14 o
   2   3  13     4.09     4.88     0.45 o
   2   3  14    71.95    66.42     0.98 o
   2   3  15    98.05    91.87     1.31 o
   2   3  16     7.98     7.23     0.61 o
   2   3  17     3.14     3.58     0.66 o
   2   3  18    61.47    61.08     1.42 o
   2   3  19    42.41    46.44     1.36 o
   2   3  20    14.31    12.63     0.90 o
   2   3  21    17.79    18.50     1.20 o
   2   4 -20     1.82     1.09     0.67 <
   2   4 -19    26.16    28.77     0.99 o
   2   4 -18    81.00    78.34     1.47 o
   2   4 -17   214.45   219.09     2.40 o
   2   4 -16    80.14    73.52     1.22 o
   2   4 -15   210.65   229.84     2.10 o
   2   4 -14    68.58    67.86     1.07 o
   2   4 -13     5.83     4.96     0.48 o
   2   4 -12    24.56    26.80     0.82 o
   2   4 -11    55.96    57.10     0.96 o
   2   4 -10    14.76    14.87     0.53 o
   2   4  -9     1.58     0.34     0.29 <
   2   4  -8    97.56   106.04     0.94 o
   2   4  -7     0.01     0.00     0.27 <
   2   4  -6   175.38   181.30     1.20 o
   2   4  -5     6.53     5.71     0.26 o
   2   4  -4    37.69    35.12     0.59 o
   2   4  -3   129.56   140.88     1.04 o
   2   4  -2    17.65    19.64     0.38 o
   2   4  -1    94.68   101.54     0.74 o
   2   4   0     7.61     8.43     0.27 o
   2   4   1   177.32   190.03     1.18 o
   2   4   2    62.65    64.52     0.51 o
   2   4   3   111.44   126.65     0.72 o
   2   4   4     7.25     5.29     0.22 o
   2   4   5    96.64   111.55     0.78 o
   2   4   6     1.37    -0.35     0.24 <
   2   4   7   502.22   469.43     2.85 o
   2   4   8     9.05     5.02     0.34 o
   2   4   9   218.56   242.63     1.90 o
   2   4  10    16.87    16.81     0.62 o
   2   4  11     2.57     1.36     0.43 o
   2   4  12    10.72     9.04     0.50 o
   2   4  13     4.43     2.59     0.46 o
   2   4  14    83.92    87.98     1.26 o
   2   4  15    95.82    98.36     1.47 o
   2   4  16    62.25    61.14     1.22 o
   2   4  17    26.25    22.76     0.98 o
   2   4  18    41.36    40.83     1.31 o
   2   4  19    20.85    19.58     0.98 o
   2   5 -18     8.33     5.20     0.74 o
   2   5 -17    19.06    19.22     0.86 o
   2   5 -16   207.22   228.91     2.49 o
   2   5 -15   162.01   179.76     2.11 o
   2   5 -14     3.33     3.01     0.62 o
   2   5 -13     1.91     2.65     0.53 o
   2   5 -12   288.85   316.73     2.62 o
   2   5 -11     0.00     0.59     0.46 <
   2   5 -10   114.16   111.75     1.34 o
   2   5  -9    55.69    58.12     0.98 o
   2   5  -8    59.76    57.67     0.94 o
   2   5  -7    12.78    10.80     0.59 o
   2   5  -6   183.71   172.74     1.49 o
   2   5  -5     9.19     7.92     0.40 o
   2   5  -4   717.14   745.24     4.99 o
   2   5  -3    70.79    77.38     0.93 o
   2   5  -2    25.90    28.29     0.74 o
   2   5  -1   748.80   749.22     4.56 o
   2   5   0   378.02   378.13     2.48 o
   2   5   1     0.40     0.35     0.34 <
   2   5   2    86.71    83.04     0.99 o
   2   5   3     2.28     2.21     0.40 o
   2   5   4     1.70     2.00     0.37 o
   2   5   5    89.00    89.64     0.93 o
   2   5   6    51.17    47.71     0.74 o
   2   5   7     0.83     1.68     0.38 o
   2   5   8    80.03    78.83     0.94 o
   2   5   9    60.12    59.81     0.86 o
   2   5  10    87.29    87.56     1.20 o
   2   5  11     1.56     0.85     0.56 <
   2   5  12     2.92     2.81     0.64 o
   2   5  13    45.29    50.84     1.26 o
   2   5  14     2.49     1.47     0.66 <
   2   5  15    27.32    25.32     1.04 o
   2   5  16     1.42     2.22     0.83 <
   2   5  17    93.99   101.96     2.22 o
   2   6 -14    11.38    10.08     0.85 o
   2   6 -13    83.25    76.30     1.57 o
   2   6 -12   249.24   258.08     2.88 o
   2   6 -11    30.24    33.49     1.20 o
   2   6 -10    17.90    18.33     0.88 o
   2   6  -9     7.09     6.21     0.72 o
   2   6  -8    12.32    13.37     0.80 o
   2   6  -7     3.92     3.21     0.56 o
   2   6  -6   238.72   242.63     2.19 o
   2   6  -5   119.86   130.33     1.47 o
   2   6  -4   139.80   146.35     1.57 o
   2   6  -3    75.76    82.67     1.17 o
   2   6  -2   281.17   283.64     2.27 o
   2   6  -1    16.78    16.17     0.64 o
   2   6   0     0.10    -1.50     0.53 <
   2   6   1     0.00    -0.38     0.53 <
   2   6   2    87.20    92.60     1.39 o
   2   6   3    36.57    31.97     1.14 o
   2   6   4    40.02    43.97     1.20 o
   2   6   5    73.20    69.25     1.28 o
   2   6   6     3.82     4.62     0.72 o
   2   6   7    12.63    12.97     0.82 o
   2   6   8     2.26     0.86     0.88 <
   2   6   9     9.65    10.27     1.22 o
   2   6  10     1.15    -1.07     1.09 <
   2   6  11     1.52     0.64     1.09 <
   2   6  12     3.87     3.55     1.18 o
   2   6  13    13.67    13.43     1.15 o
   2   7  -8    19.45    21.37     0.98 o
   2   7  -7     1.77     0.35     0.70 <
   2   7  -6    21.36    17.58     1.10 o
   2   7  -5    60.92    66.02     1.84 o
   2   7  -4    41.84    40.54     1.52 o
   2   7  -3     0.00     0.34     0.80 <
   2   7  -2    75.43    79.02     2.67 o
   2   7  -1    43.99    42.80     1.87 o
   2   7   0    19.61    16.98     1.54 o
   2   7   1     8.42     9.44     1.14 o
   2   7   2    40.43    44.45     1.42 o
   2   7   3     4.91     7.28     0.86 o
   2   7   4     7.10     5.53     0.85 o
   2   7   5     0.19     0.00     0.80 <
   2   7   6   231.50   240.43     3.15 o
   2   7   7   144.02   154.45     2.48 o
   3   0 -23    12.28    13.75     1.15 o
   3   0 -21     0.92    -1.57     0.83 <
   3   0 -19    32.42    24.44     1.01 o
   3   0 -17     5.70     5.52     0.67 o
   3   0 -15     2.16     5.49     0.61 o
   3   0 -13  1137.47  1149.63    12.15 o
   3   0 -11   348.40   343.84     3.52 o
   3   0  -9  1307.08  1473.81    10.76 o
   3   0  -7    93.19    76.77     0.70 o
   3   0  -5   132.40   150.00     0.94 o
   3   0  -3   899.20   949.95     4.85 o
   3   0  -1   213.53   223.95     1.17 o
   3   0   1    10.59    13.27     0.22 o
   3   0   3  2273.72  2279.14    12.75 o
   3   0   5   646.76   626.15     3.92 o
   3   0   7   584.99   620.20     4.37 o
   3   0   9  1399.53  1413.37    12.91 o
   3   0  11  2653.52  2927.04    29.54 o
   3   0  13    38.57    38.24     1.28 o
   3   0  15     0.10    -0.16     0.58 <
   3   0  17   179.21   189.41     2.48 o
   3   0  19   351.43   346.05     3.92 o
   3   0  21   169.40   182.55     2.64 o
   3   1 -24     7.50     7.82     0.83 o
   3   1 -23    32.98    37.42     1.22 o
   3   1 -22    11.80    14.25     0.72 o
   3   1 -21     2.87     2.32     0.58 o
   3   1 -20    49.42    48.06     1.12 o
   3   1 -19   504.43   491.36     3.89 o
   3   1 -18     3.60     3.85     0.51 o
   3   1 -17     0.02     0.08     0.43 <
   3   1 -16   698.33   695.90     4.81 o
   3   1 -15   141.08   138.21     1.33 o
   3   1 -14     3.11     2.24     0.37 o
   3   1 -13   303.27   305.23     2.18 o
   3   1 -12     0.91     0.35     0.32 <
   3   1 -11   138.76   139.46     1.12 o
   3   1 -10     0.89    -0.05     0.24 <
   3   1  -9    37.26    27.81     0.45 o
   3   1  -8   235.29   233.71     1.39 o
   3   1  -7   437.72   510.95     2.32 o
   3   1  -6   618.84   680.55     2.89 o
   3   1  -5   630.11   648.85     2.59 o
   3   1  -4   364.08   385.92     1.46 o
   3   1  -3    20.34    12.17     0.16 o
   3   1  -2   503.61   520.34     1.86 o
   3   1  -1   183.24   159.92     0.61 o
   3   1   0    77.00    82.35     0.37 o
   3   1   1   982.78  1021.51     3.85 o
   3   1   2   125.20   128.14     0.59 o
   3   1   3   179.06   194.91     0.90 o
   3   1   4    35.93    38.86     0.37 o
   3   1   5  1653.43  2000.68     8.75 o
   3   1   6  1573.88  1783.47     8.49 o
   3   1   7  1398.26  1532.51     8.64 o
   3   1   8     8.57     6.61     0.29 o
   3   1   9   577.54   635.08     3.74 o
   3   1  10     6.34     4.57     0.32 o
   3   1  11     9.39     9.63     0.38 o
   3   1  12     1.67     1.39     0.38 o
   3   1  13    34.52    35.82     0.75 o
   3   1  14    77.09    79.87     1.09 o
   3   1  15    30.19    28.95     0.83 o
   3   1  16     4.18     4.81     0.50 o
   3   1  17   104.86   109.78     1.36 o
   3   1  18    74.79    75.10     1.14 o
   3   1  19    17.78    16.58     0.66 o
   3   1  20   174.89   176.25     1.92 o
   3   1  21   103.27   108.66     1.68 o
   3   1  22    34.12    35.01     1.14 o
   3   2 -23    18.39    14.52     0.78 o
   3   2 -22    61.31    58.04     1.20 o
   3   2 -21     5.78     4.64     0.59 o
   3   2 -20   100.97    97.03     1.36 o
   3   2 -19   234.61   230.24     2.06 o
   3   2 -18     1.89     2.54     0.48 o
   3   2 -17    53.64    45.08     0.90 o
   3   2 -16     1.48     0.00     0.40 <
   3   2 -15    66.91    74.58     1.01 o
   3   2 -14   145.40   144.02     1.33 o
   3   2 -13   435.68   425.18     2.94 o
   3   2 -12   761.07   747.69     4.45 o
   3   2 -11   192.55   211.41     1.42 o
   3   2 -10     0.39     0.42     0.27 <
   3   2  -9    18.14    15.90     0.42 o
   3   2  -8   651.22   750.60     4.33 o
   3   2  -7    71.66    71.60     0.59 o
   3   2  -6   523.87   575.97     2.73 o
   3   2  -5     1.30     1.22     0.16 o
   3   2  -4   173.58   167.93     0.80 o
   3   2  -3  1006.32  1106.83     4.40 o
   3   2  -2  1047.30  1202.04     4.45 o
   3   2  -1   569.86   649.95     2.45 o
   3   2   0     1.07     1.39     0.13 o
   3   2   1   295.83   332.23     1.34 o
   3   2   2   163.51   189.17     0.96 o
   3   2   3     8.44    16.43     0.29 o
   3   2   4   253.43   286.66     1.63 o
   3   2   5  3416.06  3710.14    21.65 o
   3   2   6  6172.02  6645.91    40.86 o
   3   2   7  1167.71  1311.19     6.91 o
   3   2   8    16.97    18.52     0.38 o
   3   2   9    49.46    52.03     0.54 o
   3   2  10   283.18   294.90     1.82 o
   3   2  11   173.12   178.73     1.25 o
   3   2  12   240.87   237.60     1.71 o
   3   2  13   167.68   169.95     1.46 o
   3   2  14     7.22     5.50     0.43 o
   3   2  15   161.99   158.30     1.60 o
   3   2  16    43.84    47.24     0.93 o
   3   2  17    33.65    35.76     1.10 o
   3   2  18     1.08     0.83     0.64 <
   3   2  19     2.95     1.68     0.67 <
   3   2  20    35.81    36.72     1.28 o
   3   2  21     4.36     3.21     0.83 o
   3   3 -22     0.96     0.69     0.86 <
   3   3 -21    21.46    25.72     0.94 o
   3   3 -20    75.98    71.75     1.33 o
   3   3 -19    10.88    12.67     0.72 o
   3   3 -18    90.35    94.94     1.49 o
   3   3 -17    23.57    19.50     0.69 o
   3   3 -16   108.46   112.10     1.36 o
   3   3 -15    95.01    85.56     1.10 o
   3   3 -14    71.18    59.10     0.96 o
   3   3 -13     0.03    -0.27     0.40 <
   3   3 -12   495.76   462.05     2.88 o
   3   3 -11     0.35    -0.64     0.32 <
   3   3 -10    11.43    17.78     0.48 o
   3   3  -9    83.45    71.49     0.78 o
   3   3  -8     6.94     7.13     0.34 o
   3   3  -7     1.19     1.36     0.26 o
   3   3  -6   196.42   200.16     1.23 o
   3   3  -5   117.24   127.82     0.91 o
   3   3  -4    72.25    75.22     0.54 o
   3   3  -3   330.83   342.03     1.66 o
   3   3  -2   152.68   183.44     0.96 o
   3   3  -1     5.47     2.80     0.16 o
   3   3   0   273.28   319.31     1.52 o
   3   3   1   570.77   611.09     2.91 o
   3   3   2   177.86   175.73     0.93 o
   3   3   3     0.23     0.58     0.19 <
   3   3   4   426.71   441.24     2.41 o
   3   3   5    31.85    31.19     0.43 o
   3   3   6     1.96     1.87     0.26 o
   3   3   7   117.54   142.55     1.07 o
   3   3   8   228.72   243.13     1.50 o
   3   3   9   185.77   177.83     1.20 o
   3   3  10    15.58     7.74     0.40 o
   3   3  11   274.98   252.85     2.03 o
   3   3  12   147.46   168.57     1.55 o
   3   3  13    45.29    39.68     0.82 o
   3   3  14     0.61    -0.70     0.46 <
   3   3  15    99.40    93.45     1.26 o
   3   3  16    12.09    10.03     0.77 o
   3   3  17   188.24   190.61     2.62 o
   3   3  18    26.64    25.29     1.18 o
   3   3  19     0.51    -1.07     0.69 <
   3   3  20     0.87    -0.67     0.77 <
   3   4 -20     8.69     8.30     0.74 o
   3   4 -19    20.41    16.76     0.78 o
   3   4 -18   758.63   787.01     6.21 o
   3   4 -17    16.58    15.85     0.67 o
   3   4 -16   226.73   235.13     2.18 o
   3   4 -15    18.30    19.94     0.72 o
   3   4 -14    12.15     8.60     0.56 o
   3   4 -13    53.95    60.41     1.06 o
   3   4 -12    51.03    50.39     0.98 o
   3   4 -11    27.77    30.90     0.91 o
   3   4 -10    17.56    13.24     0.56 o
   3   4  -9     5.25     6.99     0.43 o
   3   4  -8    60.13    49.18     0.69 o
   3   4  -7   680.78   710.42     4.17 o
   3   4  -6     1.25     0.96     0.27 o
   3   4  -5    37.04    36.88     0.53 o
   3   4  -4    66.51    60.74     0.59 o
   3   4  -3     5.03     3.34     0.22 o
   3   4  -2    25.58    22.63     0.38 o
   3   4  -1    57.98    60.61     0.53 o
   3   4   0   502.26   525.06     2.54 o
   3   4   1    46.80    44.11     0.42 o
   3   4   2  1553.18  1522.74     7.29 o
   3   4   3   129.13   101.88     0.77 o
   3   4   4   486.52   506.64     3.01 o
   3   4   5     1.33     0.56     0.26 <
   3   4   6   103.62   105.96     0.88 o
   3   4   7   104.12    99.06     0.83 o
   3   4   8    49.89    46.40     0.77 o
   3   4   9   307.84   289.85     2.34 o
   3   4  10    61.23    50.76     0.85 o
   3   4  11    86.49    81.28     1.07 o
   3   4  12     5.95     5.45     0.48 o
   3   4  13    12.21    12.30     0.56 o
   3   4  14     0.15     0.05     0.51 <
   3   4  15    12.92    11.02     0.70 o
   3   4  16     0.56    -1.23     0.66 <
   3   4  17     0.48     0.83     0.72 <
   3   4  18    32.01    29.32     1.18 o
   3   5 -18     7.46     6.45     0.72 o
   3   5 -17    35.63    37.90     1.22 o
   3   5 -16    17.81    17.80     0.83 o
   3   5 -15    13.74    17.77     0.82 o
   3   5 -14   150.82   155.29     1.74 o
   3   5 -13     9.38     9.07     0.56 o
   3   5 -12    80.66    85.53     1.23 o
   3   5 -11    42.13    46.43     0.99 o
   3   5 -10   187.65   199.31     1.94 o
   3   5  -9   344.85   344.38     2.91 o
   3   5  -8     7.29     6.54     0.50 o
   3   5  -7     9.52     6.88     0.58 o
   3   5  -6    14.30    10.67     0.51 o
   3   5  -5    34.50    35.76     0.69 o
   3   5  -4   210.61   222.82     1.66 o
   3   5  -3     0.71     0.70     0.38 <
   3   5  -2    42.85    44.32     0.78 o
   3   5  -1   116.03   120.91     1.15 o
   3   5   0   326.24   353.82     2.46 o
   3   5   1    61.65    53.83     0.85 o
   3   5   2    22.88    14.44     0.58 o
   3   5   3    87.92    82.96     1.09 o
   3   5   4   289.25   300.07     2.53 o
   3   5   5     3.89     3.87     0.38 o
   3   5   6   125.38   126.14     1.17 o
   3   5   7     0.05    -0.08     0.42 <
   3   5   8     3.69     3.74     0.45 o
   3   5   9     0.00    -0.35     0.46 <
   3   5  10    15.14    13.59     0.64 o
   3   5  11     1.93     0.69     0.53 <
   3   5  12    66.08    65.03     1.50 o
   3   5  13    62.37    59.67     1.52 o
   3   5  14     7.13     8.67     0.91 o
   3   5  15    18.85    24.74     1.20 o
   3   5  16    96.35   103.32     2.00 o
   3   6 -14     1.02     1.31     0.75 <
   3   6 -13   137.70   148.59     2.10 o
   3   6 -12     4.83     7.66     0.77 o
   3   6 -11     3.84     4.56     0.72 o
   3   6 -10    24.84    20.97     0.88 o
   3   6  -9    10.04     9.16     0.72 o
   3   6  -8    76.70    87.44     1.28 o
   3   6  -7     0.15    -0.13     0.51 <
   3   6  -6    18.68    18.74     0.67 o
   3   6  -5    81.78    80.85     1.28 o
   3   6  -4    26.28    29.59     0.94 o
   3   6  -3    53.11    47.56     1.14 o
   3   6  -2     0.11     0.05     0.54 <
   3   6  -1   314.46   312.76     2.75 o
   3   6   0    28.70    28.61     0.93 o
   3   6   1   184.94   188.42     2.24 o
   3   6   2    35.67    35.12     1.15 o
   3   6   3     5.81     5.37     0.62 o
   3   6   4    12.75    14.52     0.82 o
   3   6   5   120.51   137.40     1.95 o
   3   6   6    60.11    65.80     1.44 o
   3   6   7    20.86    25.91     1.07 o
   3   6   8    26.30    28.85     1.30 o
   3   6   9    15.07    12.54     0.96 o
   3   6  10    80.96    85.18     2.14 o
   3   6  11     0.84     1.30     0.93 <
   3   6  12    14.29    19.18     1.54 o
   3   7  -8     2.86     0.38     1.09 <
   3   7  -7     0.60    -0.69     0.82 <
   3   7  -6     5.23     5.71     0.96 o
   3   7  -5    20.69    24.49     1.20 o
   3   7  -4     4.23     5.50     1.06 o
   3   7  -3     0.43     0.42     0.85 <
   3   7  -2     4.38     2.11     0.83 <
   3   7  -1     7.19     7.76     1.44 o
   3   7   0     2.28     2.02     1.09 <
   3   7   1    15.48    12.12     1.06 o
   3   7   2   163.79   171.06     2.29 o
   3   7   3    51.27    54.15     1.47 o
   3   7   4    30.05    32.88     1.42 o
   3   7   5   115.34   135.96     2.29 o
   3   7   6    35.39    35.84     1.39 o
   4   0 -24    75.44    84.84     2.27 o
   4   0 -22   101.68   103.92     2.30 o
   4   0 -20     4.88     5.71     0.74 o
   4   0 -18    16.19    22.57     1.02 o
   4   0 -16  2382.00  2227.70    23.19 o
   4   0 -14   724.15   763.71     8.36 o
   4   0 -12     5.00    10.81     0.64 o
   4   0 -10   775.87   796.99     6.94 o
   4   0  -8   290.70   345.52     2.43 o
   4   0  -6    46.15    63.06     0.53 o
   4   0  -4  2764.00  2995.97    15.53 o
   4   0  -2   306.09   291.94     1.55 o
   4   0   0   399.45   440.55     2.19 o
   4   0   2    66.13    76.61     0.58 o
   4   0   4   373.24   373.38     2.34 o
   4   0   6     4.06     1.14     0.32 o
   4   0   8    93.16   125.72     1.34 o
   4   0  10    10.18    11.88     0.69 o
   4   0  12     7.04     5.28     0.66 o
   4   0  14    28.79    32.48     1.31 o
   4   0  16     8.98     7.40     0.72 o
   4   0  18    63.13    67.17     1.58 o
   4   0  20     1.72     0.37     0.80 <
   4   0  22    25.73    19.74     2.05 o
   4   1 -24    29.89    32.03     1.42 o
   4   1 -23     0.28    -0.29     0.66 <
   4   1 -22     4.75     4.33     0.67 o
   4   1 -21     4.32     3.28     0.54 o
   4   1 -20   128.05   134.65     1.50 o
   4   1 -19     0.99     1.58     0.50 o
   4   1 -18    30.84    26.34     0.78 o
   4   1 -17   217.46   194.61     1.74 o
   4   1 -16    94.18    85.37     1.07 o
   4   1 -15    57.16    47.26     0.80 o
   4   1 -14    91.12    80.96     0.93 o
   4   1 -13   179.12   176.92     1.39 o
   4   1 -12    65.69    74.18     0.75 o
   4   1 -11   231.23   208.81     1.44 o
   4   1 -10    39.19    38.27     0.51 o
   4   1  -9    58.34    63.85     0.59 o
   4   1  -8   161.75   158.11     0.99 o
   4   1  -7   823.58  1008.79     4.75 o
   4   1  -6  2217.33  2424.82    10.54 o
   4   1  -5   200.60   204.63     0.86 o
   4   1  -4   688.07   741.69     2.77 o
   4   1  -3   432.52   463.29     1.68 o
   4   1  -2     6.51     6.00     0.13 o
   4   1  -1    13.52    20.52     0.22 o
   4   1   0     4.02     3.87     0.13 o
   4   1   1   357.14   427.63     1.60 o
   4   1   2    43.73    57.32     0.37 o
   4   1   3    10.00     8.11     0.19 o
   4   1   4   749.09   822.68     3.61 o
   4   1   5   300.11   356.87     1.94 o
   4   1   6     8.90     7.13     0.29 o
   4   1   7    16.74    16.46     0.45 o
   4   1   8   144.50   170.28     1.41 o
   4   1   9     8.74     6.65     0.38 o
   4   1  10   143.42   145.15     1.25 o
   4   1  11   251.33   261.91     1.95 o
   4   1  12     1.98     1.14     0.42 <
   4   1  13    59.81    60.61     0.86 o
   4   1  14   233.45   257.33     2.11 o
   4   1  15   541.27   551.06     4.16 o
   4   1  16   157.68   164.12     1.66 o
   4   1  17    54.62    59.06     1.07 o
   4   1  18    31.69    31.97     0.96 o
   4   1  19    10.50    10.92     0.72 o
   4   1  20    38.04    38.98     1.22 o
   4   1  21     0.89     0.27     0.66 <
   4   2 -23     5.08     4.62     0.80 o
   4   2 -22     0.38    -0.30     0.61 <
   4   2 -21     0.90     0.26     0.56 <
   4   2 -20    47.40    57.35     1.06 o
   4   2 -19    13.79    16.06     0.66 o
   4   2 -18   108.07   118.93     1.38 o
   4   2 -17     7.40     5.81     0.51 o
   4   2 -16    81.97    79.71     1.07 o
   4   2 -15   222.90   204.15     1.71 o
   4   2 -14     0.36    -0.64     0.40 <
   4   2 -13   309.57   321.50     2.34 o
   4   2 -12     0.06    -0.69     0.32 <
   4   2 -11   167.31   147.78     1.09 o
   4   2 -10   153.82   152.48     1.01 o
   4   2  -9   213.32   217.81     1.34 o
   4   2  -8    17.24    12.99     0.32 o
   4   2  -7   335.28   332.40     1.84 o
   4   2  -6     1.44     0.78     0.18 o
   4   2  -5   474.81   615.24     2.67 o
   4   2  -4   456.42   504.99     2.08 o
   4   2  -3   381.06   418.08     1.79 o
   4   2  -2   221.79   257.48     1.12 o
   4   2  -1   285.54   349.34     1.47 o
   4   2   0   313.72   299.81     1.28 o
   4   2   1   122.73   158.85     0.83 o
   4   2   2   126.75   150.19     0.93 o
   4   2   3   276.94   306.83     1.76 o
   4   2   4    55.46    60.50     0.70 o
   4   2   5  1102.80  1231.72     7.29 o
   4   2   6  2048.11  2244.99    13.16 o
   4   2   7    43.79    43.28     0.58 o
   4   2   8   123.88   146.08     0.99 o
   4   2   9   142.15   168.68     1.18 o
   4   2  10     0.78     0.24     0.30 <
   4   2  11   273.17   273.36     1.84 o
   4   2  12    56.56    58.01     0.83 o
   4   2  13    68.39    70.61     0.93 o
   4   2  14     2.90     2.46     0.45 o
   4   2  15     0.57     0.62     0.42 <
   4   2  16     0.47     0.00     0.53 <
   4   2  17    51.79    48.86     1.23 o
   4   2  18    56.74    55.10     1.34 o
   4   2  19    55.97    55.59     1.38 o
   4   2  20     0.58     0.74     0.74 <
   4   2  21     5.67     5.23     0.99 o
   4   3 -22    10.11     9.05     0.98 o
   4   3 -21    17.39    18.26     0.88 o
   4   3 -20     0.27    -0.94     0.66 <
   4   3 -19     3.05     1.26     0.64 <
   4   3 -18     6.99     4.75     0.56 o
   4   3 -17     1.64     1.41     0.54 <
   4   3 -16   155.05   167.05     1.62 o
   4   3 -15   454.37   461.44     3.25 o
   4   3 -14   841.82   796.50     5.23 o
   4   3 -13   216.12   222.31     1.79 o
   4   3 -12   399.76   436.17     3.02 o
   4   3 -11   250.31   253.46     1.74 o
   4   3 -10   890.71   846.99     5.20 o
   4   3  -9   698.80   671.57     4.17 o
   4   3  -8   875.91   924.83     5.61 o
   4   3  -7    41.20    39.34     0.56 o
   4   3  -6    18.23    28.28     0.43 o
   4   3  -5    22.81    26.28     0.42 o
   4   3  -4   171.60   184.26     0.96 o
   4   3  -3   663.13   689.76     2.99 o
   4   3  -2    52.64    46.46     0.37 o
   4   3  -1    83.69   100.52     0.61 o
   4   3   0    30.25    29.12     0.37 o
   4   3   1    15.67    16.22     0.35 o
   4   3   2    64.31    75.39     0.66 o
   4   3   3     1.06     0.99     0.22 o
   4   3   4    83.24    83.07     0.72 o
   4   3   5   106.22    95.56     0.85 o
   4   3   6     3.80     6.77     0.32 o
   4   3   7   223.68   238.14     1.74 o
   4   3   8   443.27   485.04     3.09 o
   4   3   9   916.05   930.78     5.21 o
   4   3  10     0.97    -0.03     0.42 <
   4   3  11     0.53    -0.08     0.45 <
   4   3  12   168.81   168.02     1.66 o
   4   3  13    74.22    74.30     1.12 o
   4   3  14     7.87     8.30     0.59 o
   4   3  15    66.85    62.42     1.15 o
   4   3  16     6.24     7.02     0.67 o
   4   3  17     9.00    11.20     0.91 o
   4   3  18    38.02    40.00     1.47 o
   4   3  19    13.86    12.07     0.99 o
   4   4 -20     1.08     3.21     0.69 o
   4   4 -19     0.01     0.18     0.56 <
   4   4 -18    45.08    52.52     1.14 o
   4   4 -17    55.39    54.60     1.04 o
   4   4 -16    93.83    90.25     1.28 o
   4   4 -15     8.04     5.04     0.58 o
   4   4 -14   135.71   146.08     1.66 o
   4   4 -13     8.09     6.64     0.54 o
   4   4 -12    41.99    36.80     0.93 o
   4   4 -11   399.32   389.32     3.25 o
   4   4 -10     6.04     3.93     0.46 o
   4   4  -9  1046.25  1035.18     7.28 o
   4   4  -8   182.10   188.19     1.50 o
   4   4  -7     0.76     0.99     0.29 o
   4   4  -6   695.61   723.89     3.98 o
   4   4  -5     2.22     2.06     0.27 o
   4   4  -4    21.94    18.70     0.38 o
   4   4  -3    18.60    17.40     0.35 o
   4   4  -2    42.77    40.57     0.48 o
   4   4  -1   302.99   309.60     1.54 o
   4   4   0    53.20    48.00     0.48 o
   4   4   1   664.29   696.92     3.36 o
   4   4   2     3.37     1.22     0.24 o
   4   4   3   116.66   105.09     0.90 o
   4   4   4   197.94   196.22     1.39 o
   4   4   5     0.18    -0.53     0.29 <
   4   4   6     6.43     3.92     0.35 o
   4   4   7    20.37    18.25     0.53 o
   4   4   8    64.53    60.23     0.90 o
   4   4   9    16.20    14.22     0.56 o
   4   4  10    57.00    56.68     0.94 o
   4   4  11     7.79     9.45     0.59 o
   4   4  12    23.39    23.01     0.82 o
   4   4  13    45.12    43.61     1.04 o
   4   4  14     1.10    -0.61     0.54 <
   4   4  15     1.14    -0.02     0.64 <
   4   4  16    59.15    59.57     1.47 o
   4   4  17     0.63     0.74     0.86 <
   4   4  18    43.09    43.23     1.81 o
   4   5 -17     0.12    -0.64     0.61 <
   4   5 -16     0.07    -0.50     0.54 <
   4   5 -15   117.92   120.94     1.71 o
   4   5 -14    50.99    57.96     1.15 o
   4   5 -13    57.35    63.65     1.15 o
   4   5 -12     0.95     1.34     0.51 <
   4   5 -11    30.58    28.26     0.91 o
   4   5 -10   162.05   163.31     1.74 o
   4   5  -9   194.13   183.65     1.76 o
   4   5  -8     0.22    -0.02     0.45 <
   4   5  -7     0.63     0.11     0.43 <
   4   5  -6    20.52    16.86     0.54 o
   4   5  -5    10.50    10.09     0.48 o
   4   5  -4    13.86    12.20     0.53 o
   4   5  -3   374.03   378.10     2.80 o
   4   5  -2   499.97   519.99     3.49 o
   4   5  -1    23.29    29.20     0.75 o
   4   5   0    22.69    24.36     0.69 o
   4   5   1    72.90    70.67     1.02 o
   4   5   2   170.62   159.96     1.44 o
   4   5   3    29.08    31.36     0.82 o
   4   5   4    49.94    48.81     0.93 o
   4   5   5    43.60    42.35     0.90 o
   4   5   6     0.35    -0.48     0.43 <
   4   5   7    12.26    13.61     0.59 o
   4   5   8   114.65   115.61     1.46 o
   4   5   9   200.36   220.43     2.18 o
   4   5  10    24.04    21.10     0.82 o
   4   5  11     2.69     0.64     0.61 <
   4   5  12     0.48    -0.38     0.66 <
   4   5  13     5.90     6.21     0.86 o
   4   5  14     1.24    -0.54     0.80 <
   4   5  15    17.57    18.44     1.07 o
   4   6 -14     0.03    -0.96     1.63 <
   4   6 -13   161.45   169.30     2.14 o
   4   6 -12    30.83    40.97     1.33 o
   4   6 -11   158.09   161.92     2.18 o
   4   6 -10     3.32     3.12     0.58 o
   4   6  -9    72.68    75.94     1.15 o
   4   6  -8     0.11     0.46     0.54 <
   4   6  -7     0.00    -0.86     0.56 <
   4   6  -6     3.15     1.97     0.59 o
   4   6  -5    53.45    55.35     1.26 o
   4   6  -4    44.86    37.49     1.17 o
   4   6  -3    52.95    54.79     1.38 o
   4   6  -2    43.60    43.34     1.14 o
   4   6  -1    39.78    47.76     1.07 o
   4   6   0    49.70    51.45     1.10 o
   4   6   1    86.68    91.05     1.42 o
   4   6   2     9.48     6.85     0.69 o
   4   6   3    60.05    61.45     1.34 o
   4   6   4    15.90    13.71     0.78 o
   4   6   5    14.56    13.11     0.85 o
   4   6   6     7.76    11.18     0.83 o
   4   6   7    74.16    82.43     1.63 o
   4   6   8    10.68    13.58     0.91 o
   4   6   9    53.55    59.19     1.71 o
   4   6  10     0.94     0.80     0.88 <
   4   6  11    44.31    43.42     1.81 o
   4   7  -6    17.87    18.90     1.17 o
   4   7  -5     0.61     0.66     1.01 <
   4   7  -4    44.26    47.16     1.82 o
   4   7  -3     3.04     3.93     0.93 o
   4   7  -2     5.68     3.02     0.80 o
   4   7  -1    11.98    12.71     1.28 o
   4   7   0     0.89    -1.26     1.06 <
   4   7   1    32.27    29.04     1.42 o
   4   7   2    12.32    10.59     0.99 o
   4   7   3    54.23    60.09     1.54 o
   4   7   4   220.45   238.83     2.89 o
   5   0 -23     4.82     3.60     1.04 o
   5   0 -21    20.79    17.45     1.09 o
   5   0 -19     8.95     5.90     0.72 o
   5   0 -17    27.86    17.14     1.01 o
   5   0 -15    57.65    62.93     1.60 o
   5   0 -13   926.55   829.12     7.28 o
   5   0 -11   265.50   247.94     2.13 o
   5   0  -9    26.99    24.58     0.54 o
   5   0  -7   151.66   189.78     1.47 o
   5   0  -5   564.74   689.66     3.76 o
   5   0  -3     9.45     8.01     0.24 o
   5   0  -1   113.63   129.03     0.78 o
   5   0   1    33.67    35.65     0.40 o
   5   0   3   759.79   841.20     5.01 o
   5   0   5     3.86     5.31     0.34 o
   5   0   7   372.31   395.98     3.29 o
   5   0   9   846.10   938.95     8.09 o
   5   0  11   390.55   426.16     4.35 o
   5   0  13   107.30   111.30     1.73 o
   5   0  15    67.57    71.65     1.63 o
   5   0  17    44.93    48.80     1.36 o
   5   0  19   212.07   230.18     3.02 o
   5   0  21    44.24    47.44     1.87 o
   5   1 -23     2.94     1.34     0.70 <
   5   1 -22    14.46    11.63     0.72 o
   5   1 -21     7.24     7.66     0.66 o
   5   1 -20    48.36    44.01     1.04 o
   5   1 -19     0.84    -0.24     0.53 <
   5   1 -18   100.34    89.87     1.25 o
   5   1 -17   172.74   173.40     1.54 o
   5   1 -16   194.09   186.74     1.62 o
   5   1 -15     2.27     1.17     0.40 <
   5   1 -14    76.63    67.17     0.80 o
   5   1 -13   388.57   343.84     2.24 o
   5   1 -12    23.44    12.41     0.40 o
   5   1 -11   698.86   744.31     4.24 o
   5   1 -10   198.85   197.13     1.28 o
   5   1  -9     0.54     0.48     0.22 <
   5   1  -8   164.58   147.20     0.94 o
   5   1  -7   103.73    91.51     0.66 o
   5   1  -6    33.95    39.06     0.38 o
   5   1  -5   498.88   549.96     2.34 o
   5   1  -4   140.04   171.70     0.80 o
   5   1  -3   168.25   208.65     0.88 o
   5   1  -2   778.23   866.95     3.28 o
   5   1  -1   418.26   478.41     1.86 o
   5   1   0   472.60   518.92     2.02 o
   5   1   1  1609.64  1777.12     7.07 o
   5   1   2   461.17   537.60     2.43 o
   5   1   3   184.85   190.62     1.02 o
   5   1   4   195.50   223.23     1.33 o
   5   1   5   422.42   478.33     2.61 o
   5   1   6   216.97   233.95     1.54 o
   5   1   7    11.39     9.24     0.40 o
   5   1   8    18.06    18.76     0.50 o
   5   1   9     9.65     9.23     0.42 o
   5   1  10    20.93    22.92     0.61 o
   5   1  11    43.55    45.07     0.78 o
   5   1  12    72.38    73.31     0.93 o
   5   1  13   384.09   402.38     2.86 o
   5   1  14    15.03    12.91     0.59 o
   5   1  15     6.32     7.47     0.51 o
   5   1  16    47.58    47.55     1.01 o
   5   1  17     1.08     0.66     0.54 <
   5   1  18    54.89    57.64     1.23 o
   5   1  19    23.59    21.93     0.86 o
   5   1  20    75.28    78.61     1.49 o
   5   1  21     1.18     0.86     2.34 <
   5   2 -23     0.43    -0.30     0.77 <
   5   2 -22     9.68     6.81     0.75 o
   5   2 -21     0.97    -0.03     0.61 <
   5   2 -20    41.97    46.88     1.04 o
   5   2 -19     8.44     9.98     0.62 o
   5   2 -18    10.00     9.63     0.56 o
   5   2 -17     1.34     1.68     0.46 o
   5   2 -16     5.69     5.01     0.46 o
   5   2 -15    11.26    10.33     0.50 o
   5   2 -14   129.90   117.42     1.12 o
   5   2 -13   193.14   190.64     1.49 o
   5   2 -12     8.17     5.10     0.34 o
   5   2 -11   234.71   219.03     1.52 o
   5   2 -10   510.34   505.58     2.85 o
   5   2  -9   193.52   204.19     1.23 o
   5   2  -8    54.65    59.11     0.56 o
   5   2  -7    12.98    15.35     0.35 o
   5   2  -6    47.47    39.73     0.40 o
   5   2  -5     2.48     2.14     0.19 o
   5   2  -4   240.02   284.39     1.33 o
   5   2  -3   528.20   535.22     2.37 o
   5   2  -2  1137.77  1258.21     5.34 o
   5   2  -1     0.18     0.37     0.16 <
   5   2   0   268.40   303.66     1.47 o
   5   2   1    99.70    87.10     0.61 o
   5   2   2    39.20    39.82     0.45 o
   5   2   3   426.43   474.36     2.48 o
   5   2   4     4.63     4.89     0.26 o
   5   2   5    36.62    37.66     0.51 o
   5   2   6    82.15    80.14     0.70 o
   5   2   7    64.66    79.79     0.66 o
   5   2   8  1156.11  1298.59     7.64 o
   5   2   9    20.51    23.24     0.50 o
   5   2  10   161.81   174.21     1.25 o
   5   2  11    52.87    52.84     0.77 o
   5   2  12    17.29    12.20     0.51 o
   5   2  13   387.54   386.48     2.77 o
   5   2  14     0.82     1.50     0.50 o
   5   2  15    71.22    75.10     1.10 o
   5   2  16     3.68     4.93     0.58 o
   5   2  17   105.87   102.76     1.62 o
   5   2  18     6.12     4.73     0.72 o
   5   2  19    13.23    11.37     0.80 o
   5   2  20   111.38   119.23     2.41 o
   5   3 -21     6.08     5.39     0.91 o
   5   3 -20    39.99    44.72     1.25 o
   5   3 -19     1.11    -0.27     0.64 <
   5   3 -18    98.08    90.97     1.39 o
   5   3 -17    10.83    10.01     0.56 o
   5   3 -16   260.10   265.18     2.24 o
   5   3 -15    77.84    68.40     0.99 o
   5   3 -14    20.25    25.09     0.70 o
   5   3 -13     3.37     2.64     0.42 o
   5   3 -12     2.87     3.25     0.37 o
   5   3 -11    10.19     6.85     0.43 o
   5   3 -10   297.92   289.48     1.89 o
   5   3  -9   177.27   170.97     1.22 o
   5   3  -8    52.95    44.33     0.58 o
   5   3  -7     9.00     7.69     0.29 o
   5   3  -6   379.26   369.11     1.90 o
   5   3  -5    97.84   119.41     0.80 o
   5   3  -4   200.82   207.99     1.07 o
   5   3  -3    24.87    24.34     0.37 o
   5   3  -2   238.01   248.10     1.25 o
   5   3  -1    69.19    71.51     0.54 o
   5   3   0     1.95     0.94     0.22 o
   5   3   1   178.35   183.04     1.15 o
   5   3   2   101.09    93.00     0.82 o
   5   3   3   218.50   223.92     1.49 o
   5   3   4   741.14   743.78     4.21 o
   5   3   5  1062.45  1025.95     6.21 o
   5   3   6   286.67   263.90     1.87 o
   5   3   7   386.58   396.44     2.51 o
   5   3   8  1169.74  1226.14     7.34 o
   5   3   9  1619.45  1684.99    11.56 o
   5   3  10   352.62   383.93     2.85 o
   5   3  11    19.76    18.66     0.61 o
   5   3  12    99.86    94.98     1.25 o
   5   3  13   148.35   142.02     1.57 o
   5   3  14     6.10     4.45     0.58 o
   5   3  15     1.55     0.83     0.61 <
   5   3  16     9.76     6.94     0.72 o
   5   3  17     5.39     4.73     0.78 o
   5   3  18     2.66     2.43     0.88 <
   5   3  19    15.67    18.15     2.32 o
   5   4 -20   135.72   147.11     2.16 o
   5   4 -19    13.85    15.55     0.75 o
   5   4 -18     0.50     0.75     0.59 <
   5   4 -17     0.92     0.96     0.54 <
   5   4 -16   120.20   121.76     1.50 o
   5   4 -15    31.10    32.08     0.91 o
   5   4 -14     2.24     2.83     0.51 o
   5   4 -13    23.36    23.29     0.77 o
   5   4 -12    61.57    61.80     1.02 o
   5   4 -11     0.00    -0.42     0.43 <
   5   4 -10    13.81    11.29     0.53 o
   5   4  -9    16.94    22.84     0.66 o
   5   4  -8    56.64    57.72     0.85 o
   5   4  -7    33.66    35.38     0.74 o
   5   4  -6  1231.76  1202.21     7.26 o
   5   4  -5    69.57    81.13     0.82 o
   5   4  -4    23.38    17.56     0.45 o
   5   4  -3    36.08    33.92     0.56 o
   5   4  -2    31.23    37.22     0.56 o
   5   4  -1   134.96   143.08     1.01 o
   5   4   0    25.03    19.21     0.43 o
   5   4   1   723.47   732.56     3.87 o
   5   4   2   506.28   547.39     3.20 o
   5   4   3    68.58    72.32     0.82 o
   5   4   4   141.82   128.49     1.26 o
   5   4   5   232.17   213.61     1.76 o
   5   4   6    56.57    63.32     0.96 o
   5   4   7    45.12    47.64     0.93 o
   5   4   8    89.72    93.62     1.23 o
   5   4   9   118.81   112.88     1.31 o
   5   4  10    93.58    98.49     1.30 o
   5   4  11    24.15    22.60     0.88 o
   5   4  12    21.19    23.49     0.88 o
   5   4  13    35.88    32.71     1.10 o
   5   4  14    70.36    71.49     1.39 o
   5   4  15     5.79     5.49     0.74 o
   5   4  16     4.99     5.68     0.85 o
   5   4  17    15.23    13.03     0.94 o
   5   5 -17    39.52    39.52     1.23 o
   5   5 -16    65.64    73.15     1.34 o
   5   5 -15    35.13    39.90     1.09 o
   5   5 -14    41.68    43.12     1.06 o
   5   5 -13    21.02    19.80     0.80 o
   5   5 -12    65.33    68.02     1.25 o
   5   5 -11     3.31     4.03     0.58 o
   5   5 -10     0.60    -0.72     0.51 <
   5   5  -9    66.42    66.69     1.04 o
   5   5  -8   166.13   157.58     1.55 o
   5   5  -7   181.82   169.27     1.71 o
   5   5  -6     6.38     4.51     0.48 o
   5   5  -5   281.13   281.64     2.13 o
   5   5  -4   117.91   115.20     1.18 o
   5   5  -3    48.09    51.47     0.82 o
   5   5  -2    66.12    67.70     0.96 o
   5   5  -1     0.27    -0.86     0.40 <
   5   5   0     1.44    -0.85     0.38 <
   5   5   1    19.31    15.74     0.53 o
   5   5   2   169.81   156.21     1.47 o
   5   5   3     8.74     7.84     0.51 o
   5   5   4   176.32   181.52     1.82 o
   5   5   5    83.77    84.36     1.23 o
   5   5   6    48.30    45.20     1.01 o
   5   5   7    95.21   101.83     1.38 o
   5   5   8    11.63    14.07     0.64 o
   5   5   9     6.30    10.59     0.61 o
   5   5  10    71.13    73.63     1.30 o
   5   5  11    74.97    73.43     1.30 o
   5   5  12     0.05     0.00     0.61 <
   5   5  13     4.38     2.56     0.77 o
   5   5  14    61.46    67.60     1.68 o
   5   6 -13     0.49     0.66     0.75 <
   5   6 -12    21.71    23.64     0.96 o
   5   6 -11     0.82     0.78     0.58 <
   5   6 -10    14.24    15.93     0.72 o
   5   6  -9     0.28    -0.80     0.53 <
   5   6  -8    29.29    30.39     1.01 o
   5   6  -7     0.30    -0.10     0.62 <
   5   6  -6    14.80    15.18     0.80 o
   5   6  -5    18.38    16.81     0.82 o
   5   6  -4     5.31     3.37     0.70 o
   5   6  -3    19.42    16.49     0.85 o
   5   6  -2    60.59    71.39     1.54 o
   5   6  -1    22.06    17.03     0.77 o
   5   6   0    77.78    83.82     1.33 o
   5   6   1    68.34    60.17     1.28 o
   5   6   2    16.41    18.70     0.85 o
   5   6   3    38.37    43.31     1.31 o
   5   6   4     1.76     1.17     0.69 <
   5   6   5     4.45     6.29     0.75 o
   5   6   6   347.60   361.05     3.81 o
   5   6   7    27.41    39.06     1.41 o
   5   6   8   202.05   217.35     2.75 o
   5   6   9     0.66    -0.91     0.86 <
   5   6  10    16.58    19.10     1.15 o
   5   7  -4     0.31    -0.69     0.98 <
   5   7  -3     4.99     2.38     0.86 <
   5   7  -2     7.46     6.75     0.90 o
   5   7  -1    86.66    87.52     2.21 o
   5   7   0   102.21   104.87     2.83 o
   5   7   1    85.37    94.71     2.65 o
   6   0 -22     3.79     2.75     0.94 <
   6   0 -20     0.64    -0.11     0.80 <
   6   0 -18   186.69   179.86     2.46 o
   6   0 -16   186.40   152.70     1.87 o
   6   0 -14  1891.38  1690.78    13.13 o
   6   0 -12    19.59    21.05     0.66 o
   6   0 -10   137.49   144.31     1.58 o
   6   0  -8    94.72   122.25     1.28 o
   6   0  -6   295.97   314.83     2.29 o
   6   0  -4    46.73    61.80     0.66 o
   6   0  -2  1708.30  1974.16    11.16 o
   6   0   0   303.31   339.58     2.27 o
   6   0   2   225.16   210.34     1.50 o
   6   0   4  1081.46  1194.91     8.20 o
   6   0   6     6.41     5.66     0.45 o
   6   0   8   228.11   245.00     2.54 o
   6   0  10    23.13    24.63     0.94 o
   6   0  12     0.00    -0.16     0.59 <
   6   0  14    54.82    54.27     1.42 o
   6   0  16    74.27    82.13     1.94 o
   6   0  18   166.16   162.33     2.38 o
   6   0  20    53.97    54.58     1.95 o
   6   1 -23     3.51     1.92     0.74 <
   6   1 -22   114.70   126.19     1.81 o
   6   1 -21    18.93    17.35     0.78 o
   6   1 -20    34.72    34.55     1.07 o
   6   1 -19     4.18     3.10     0.58 o
   6   1 -18    56.04    47.20     0.98 o
   6   1 -17     2.61     2.00     0.46 o
   6   1 -16    17.54    15.61     0.56 o
   6   1 -15    49.17    62.69     0.83 o
   6   1 -14   315.32   267.44     1.89 o
   6   1 -13   521.71   468.17     3.09 o
   6   1 -12    25.00    20.57     0.46 o
   6   1 -11    25.75    27.57     0.54 o
   6   1 -10   427.05   429.18     2.48 o
   6   1  -9    58.13    48.20     0.54 o
   6   1  -8    16.96    18.50     0.45 o
   6   1  -7    93.70   105.28     0.74 o
   6   1  -6    17.76    18.68     0.34 o
   6   1  -5   342.46   396.42     1.82 o
   6   1  -4    14.65    22.13     0.32 o
   6   1  -3     4.61     5.71     0.18 o
   6   1  -2    77.93    70.32     0.46 o
   6   1  -1   894.55   994.85     4.30 o
   6   1   0    30.80    32.93     0.35 o
   6   1   1     2.84     3.65     0.19 o
   6   1   2    32.03    34.32     0.40 o
   6   1   3   155.41   152.30     0.88 o
   6   1   4    17.99    24.60     0.45 o
   6   1   5     5.51     4.61     0.29 o
   6   1   6   370.86   405.72     2.45 o
   6   1   7   133.76   139.01     1.18 o
   6   1   8     0.90    -0.02     0.32 <
   6   1   9    99.20   103.00     0.94 o
   6   1  10     0.01    -0.11     0.37 <
   6   1  11    86.92   100.42     1.07 o
   6   1  12   192.10   207.66     1.73 o
   6   1  13   143.06   151.71     1.42 o
   6   1  14     1.93     1.14     0.46 <
   6   1  15     3.52     3.36     0.53 o
   6   1  16   305.21   317.10     2.93 o
   6   1  17     2.26     3.04     0.64 o
   6   1  18    25.70    25.93     0.91 o
   6   1  19    17.85    17.40     0.93 o
   6   1  20    31.06    27.86     1.50 o
   6   2 -22     1.58     2.46     0.72 o
   6   2 -21   107.99   128.33     1.92 o
   6   2 -20     0.52     0.37     0.62 <
   6   2 -19    83.07    82.86     1.30 o
   6   2 -18    26.60    28.21     0.85 o
   6   2 -17     1.22     1.26     0.46 <
   6   2 -16    28.22    28.26     0.75 o
   6   2 -15    33.13    26.68     0.74 o
   6   2 -14     2.47     3.12     0.42 o
   6   2 -13   386.36   380.75     2.73 o
   6   2 -12  1297.97  1213.60     7.34 o
   6   2 -11   911.45   904.10     4.91 o
   6   2 -10    71.47    84.43     0.78 o
   6   2  -9    21.79    16.41     0.40 o
   6   2  -8   414.17   412.58     2.38 o
   6   2  -7   294.73   294.50     1.63 o
   6   2  -6     0.66     0.21     0.22 <
   6   2  -5   348.65   356.27     1.79 o
   6   2  -4   233.93   256.23     1.31 o
   6   2  -3   213.33   265.55     1.31 o
   6   2  -2    66.19    59.69     0.50 o
   6   2  -1   630.99   628.82     2.97 o
   6   2   0    60.30    64.26     0.51 o
   6   2   1    53.95    57.42     0.53 o
   6   2   2    35.98    36.56     0.51 o
   6   2   3    20.90    24.81     0.42 o
   6   2   4    23.96    29.44     0.48 o
   6   2   5    62.84    59.02     0.62 o
   6   2   6     8.80     6.46     0.32 o
   6   2   7   236.85   227.76     1.49 o
   6   2   8  1007.35  1051.25     5.85 o
   6   2   9    88.69    84.01     0.90 o
   6   2  10    70.70    69.17     0.90 o
   6   2  11    36.98    37.41     0.78 o
   6   2  12     7.09     6.91     0.51 o
   6   2  13     9.25     9.16     0.54 o
   6   2  14    12.74    12.11     0.61 o
   6   2  15   290.65   294.71     2.46 o
   6   2  16     1.69     2.73     0.54 o
   6   2  17   208.48   208.12     2.26 o
   6   2  18    51.42    52.23     1.41 o
   6   2  19     0.74     1.34     0.96 <
   6   3 -21    10.13     8.68     0.90 o
   6   3 -20    41.03    44.57     1.33 o
   6   3 -19     3.62     4.25     0.67 o
   6   3 -18    90.89   102.04     1.34 o
   6   3 -17    22.18    13.40     0.61 o
   6   3 -16   194.64   219.65     1.89 o
   6   3 -15    12.92    13.02     0.56 o
   6   3 -14   152.53   156.17     1.42 o
   6   3 -13    72.19    65.65     0.91 o
   6   3 -12   350.66   317.80     2.27 o
   6   3 -11    49.85    44.00     0.75 o
   6   3 -10   137.32   142.00     1.26 o
   6   3  -9   325.54   342.90     2.10 o
   6   3  -8    82.97    88.20     0.74 o
   6   3  -7    43.83    40.77     0.54 o
   6   3  -6    65.77    57.00     0.61 o
   6   3  -5    60.51    52.81     0.59 o
   6   3  -4   792.68   807.29     4.14 o
   6   3  -3   318.76   324.66     1.71 o
   6   3  -2     0.62     1.70     0.22 o
   6   3  -1    19.38    23.38     0.42 o
   6   3   0    77.83    87.92     0.74 o
   6   3   1    29.42    24.90     0.48 o
   6   3   2     3.63     2.73     0.34 o
   6   3   3     9.66    10.43     0.38 o
   6   3   4    57.16    57.75     0.75 o
   6   3   5    64.32    70.75     0.82 o
   6   3   6    60.79    62.81     0.80 o
   6   3   7   102.58    96.63     1.10 o
   6   3   8     0.69     2.02     0.46 o
   6   3   9    96.51    94.57     1.22 o
   6   3  10     0.08     1.04     0.48 <
   6   3  11   828.03   845.07     6.16 o
   6   3  12     9.24     8.22     0.61 o
   6   3  13    27.45    27.28     0.94 o
   6   3  14    30.01    27.57     1.02 o
   6   3  15     6.46     6.14     0.82 o
   6   3  16     4.28     3.18     0.80 o
   6   3  17     9.28    10.33     0.93 o
   6   3  18     8.63     5.81     2.10 <
   6   4 -19    12.90    10.60     0.77 o
   6   4 -18     0.05    -0.34     0.54 <
   6   4 -17    10.67    10.19     0.62 o
   6   4 -16    35.38    33.30     0.94 o
   6   4 -15     1.35     1.10     0.50 <
   6   4 -14    39.67    39.09     0.91 o
   6   4 -13   126.91   120.81     1.36 o
   6   4 -12    39.83    34.83     0.85 o
   6   4 -11    14.48    10.32     0.53 o
   6   4 -10    11.60    10.00     0.50 o
   6   4  -9     7.82     8.49     0.48 o
   6   4  -8   118.73   135.67     1.39 o
   6   4  -7  1727.72  1694.41    10.14 o
   6   4  -6    95.65   107.67     1.14 o
   6   4  -5    52.17    51.71     0.83 o
   6   4  -4   136.85   135.65     1.20 o
   6   4  -3     2.04    -0.14     0.35 <
   6   4  -2    33.41    28.74     0.62 o
   6   4  -1     0.04    -1.20     0.35 <
   6   4   0   473.19   453.52     2.94 o
   6   4   1    47.84    47.56     0.80 o
   6   4   2     1.28    -0.67     0.38 <
   6   4   3    37.86    46.08     0.86 o
   6   4   4   112.10   108.69     1.28 o
   6   4   5    17.79    11.40     0.58 o
   6   4   6     0.24    -0.11     0.50 <
   6   4   7     8.16     5.87     0.53 o
   6   4   8    15.82    11.82     0.61 o
   6   4   9    25.61    21.59     0.88 o
   6   4  10     0.38     1.23     0.56 <
   6   4  11   761.51   784.28     6.17 o
   6   4  12   202.48   189.76     2.11 o
   6   4  13   233.02   245.93     2.51 o
   6   4  14    12.81    11.91     0.80 o
   6   4  15     6.17     4.80     0.77 o
   6   4  16     1.36     2.73     0.93 <
   6   5 -16    62.40    67.76     1.36 o
   6   5 -15    11.45    15.74     0.78 o
   6   5 -14    42.26    46.81     1.09 o
   6   5 -13     0.04    -0.26     0.53 <
   6   5 -12     1.56     0.53     0.50 <
   6   5 -11    96.84    96.04     1.26 o
   6   5 -10     1.98     1.22     0.50 <
   6   5  -9   221.08   209.30     2.03 o
   6   5  -8     0.00    -1.42     0.50 <
   6   5  -7     6.68     7.13     0.58 o
   6   5  -6   218.71   212.57     1.90 o
   6   5  -5    54.39    51.08     0.96 o
   6   5  -4     6.99     6.77     0.51 o
   6   5  -3    54.56    60.71     0.93 o
   6   5  -2    27.83    29.19     0.75 o
   6   5  -1     2.72     0.02     0.43 <
   6   5   0     2.86     2.02     0.43 o
   6   5   1     1.60    -0.35     0.43 <
   6   5   2    14.50    16.19     0.59 o
   6   5   3    98.40    94.87     1.23 o
   6   5   4    91.87    87.95     1.30 o
   6   5   5     0.06    -0.80     0.51 <
   6   5   6     1.64     0.22     0.51 <
   6   5   7    37.03    38.99     1.02 o
   6   5   8     1.07     1.14     0.56 <
   6   5   9    85.62    86.83     1.34 o
   6   5  10    57.98    67.97     1.23 o
   6   5  11   108.55   125.75     1.60 o
   6   5  12    41.77    45.76     1.23 o
   6   5  13    47.71    50.86     1.36 o
   6   6 -12   123.94   146.75     1.92 o
   6   6 -11    37.07    38.24     1.28 o
   6   6 -10    33.99    37.25     1.17 o
   6   6  -9     5.24     5.37     0.67 o
   6   6  -8    42.04    47.79     1.22 o
   6   6  -7    36.50    36.85     1.15 o
   6   6  -6     6.80     5.89     0.66 o
   6   6  -5     0.37    -0.37     0.59 <
   6   6  -4     1.72     0.50     0.70 <
   6   6  -3    27.11    25.73     1.01 o
   6   6  -2     8.03     6.81     0.70 o
   6   6  -1   116.95   120.76     1.62 o
   6   6   0    11.79     9.95     0.67 o
   6   6   1    48.36    56.57     1.31 o
   6   6   2     0.29    -0.27     0.67 <
   6   6   3     3.78     3.63     0.74 o
   6   6   4     7.09     6.51     0.78 o
   6   6   5    33.16    30.44     1.18 o
   6   6   6    39.72    42.08     1.41 o
   6   6   7     1.36     1.09     0.80 <
   6   6   8    19.49    21.16     1.04 o
   7   0 -23    44.78    52.63     1.94 o
   7   0 -21    65.30    72.59     1.92 o
   7   0 -19   120.59   132.65     2.49 o
   7   0 -17    11.51     7.66     0.67 o
   7   0 -15    33.44    34.23     1.01 o
   7   0 -13   512.06   532.54     4.59 o
   7   0 -11    50.30    50.07     1.01 o
   7   0  -9     0.84     0.06     0.45 <
   7   0  -7   193.20   196.43     1.81 o
   7   0  -5   734.01   690.41     4.86 o
   7   0  -3    60.31    78.70     0.85 o
   7   0  -1    19.68    20.73     0.56 o
   7   0   1   887.35  1017.94     6.30 o
   7   0   3  1218.44  1307.88     8.88 o
   7   0   5   721.24   797.31     5.98 o
   7   0   7   164.82   191.89     1.97 o
   7   0   9   220.11   224.91     2.46 o
   7   0  11     2.52     1.50     0.54 <
   7   0  13    13.41    13.29     0.75 o
   7   0  15    13.09    12.67     0.85 o
   7   0  17   103.15   110.02     2.27 o
   7   0  19   121.32   127.69     2.49 o
   7   1 -22    16.00    16.39     0.88 o
   7   1 -21    71.82    80.32     1.49 o
   7   1 -20    30.30    33.78     1.10 o
   7   1 -19     2.44     4.09     0.56 o
   7   1 -18     3.14     3.49     0.54 o
   7   1 -17     3.91     3.28     0.50 o
   7   1 -16    18.27    14.57     0.58 o
   7   1 -15    72.02    77.04     1.06 o
   7   1 -14    12.68     9.23     0.43 o
   7   1 -13     3.86     1.94     0.37 o
   7   1 -12     1.13     1.28     0.34 o
   7   1 -11   456.21   383.15     2.41 o
   7   1 -10  1178.84  1078.86     5.92 o
   7   1  -9  1362.89  1308.71     6.85 o
   7   1  -8   231.17   221.99     1.42 o
   7   1  -7   878.62   903.00     4.37 o
   7   1  -6   242.78   235.69     1.31 o
   7   1  -5   172.68   180.48     1.04 o
   7   1  -4    20.67    23.72     0.38 o
   7   1  -3     9.08     8.24     0.26 o
   7   1  -2     2.79     1.60     0.22 o
   7   1  -1    53.24    71.33     0.59 o
   7   1   0   113.43   141.00     0.88 o
   7   1   1     6.76     6.19     0.26 o
   7   1   2   191.79   206.66     1.25 o
   7   1   3   163.67   177.68     1.09 o
   7   1   4     1.77     0.30     0.26 <
   7   1   5    68.20    80.43     0.75 o
   7   1   6     7.91     6.61     0.34 o
   7   1   7    23.43    23.40     0.54 o
   7   1   8     1.42     0.72     0.37 <
   7   1   9     1.84     1.66     0.37 o
   7   1  10    50.17    51.37     0.83 o
   7   1  11     6.40     4.94     0.43 o
   7   1  12    98.53   100.37     1.14 o
   7   1  13     3.18     2.73     0.45 o
   7   1  14    29.01    33.44     0.90 o
   7   1  15   101.55   105.27     1.42 o
   7   1  16    71.35    72.61     1.26 o
   7   1  17     4.55     5.36     0.69 o
   7   1  18    15.90    16.60     0.80 o
   7   2 -22   150.29   176.45     2.75 o
   7   2 -21     4.19     4.70     0.74 o
   7   2 -20     8.22     7.95     0.66 o
   7   2 -19     1.57     1.70     0.56 o
   7   2 -18   146.49   156.70     1.60 o
   7   2 -17     3.02     4.11     0.51 o
   7   2 -16   169.30   172.18     1.63 o
   7   2 -15    17.07    15.82     0.56 o
   7   2 -14    56.77    49.10     0.78 o
   7   2 -13    10.34     6.65     0.42 o
   7   2 -12     0.03     0.59     0.37 <
   7   2 -11   391.31   355.61     2.35 o
   7   2 -10   136.20   125.34     1.17 o
   7   2  -9   228.32   181.24     1.39 o
   7   2  -8   522.16   539.34     3.20 o
   7   2  -7    54.63    53.58     0.59 o
   7   2  -6   179.42   168.60     1.07 o
   7   2  -5   137.06   135.54     0.91 o
   7   2  -4   176.02   182.35     1.06 o
   7   2  -3    60.83    44.96     0.50 o
   7   2  -2    15.47    12.09     0.29 o
   7   2  -1   669.52   741.37     3.52 o
   7   2   0    94.38    93.22     0.70 o
   7   2   1    20.50    17.48     0.40 o
   7   2   2    84.42    84.78     0.75 o
   7   2   3     7.66     8.92     0.30 o
   7   2   4    93.45    86.36     0.74 o
   7   2   5   176.49   179.03     1.18 o
   7   2   6   173.46   176.04     1.30 o
   7   2   7   289.80   295.06     1.92 o
   7   2   8   142.26   133.80     1.20 o
   7   2   9   137.74   136.23     1.22 o
   7   2  10     0.92     0.48     0.42 <
   7   2  11     2.08     0.58     0.46 <
   7   2  12     0.04    -1.07     0.46 <
   7   2  13     2.89     2.24     0.51 o
   7   2  14   129.57   132.62     1.52 o
   7   2  15    44.59    43.66     1.02 o
   7   2  16    20.84    19.77     0.75 o
   7   2  17    12.15    12.52     0.88 o
   7   2  18     1.19     2.22     1.22 <
   7   3 -20    15.21    14.99     0.82 o
   7   3 -19     9.85     9.96     0.69 o
   7   3 -18     0.31     0.74     0.56 <
   7   3 -17    17.65    18.12     0.69 o
   7   3 -16    22.68    20.87     0.67 o
   7   3 -15    30.08    28.15     0.82 o
   7   3 -14    69.13    74.94     1.04 o
   7   3 -13    19.95    15.61     0.54 o
   7   3 -12    20.71    17.88     0.56 o
   7   3 -11    21.39    19.77     0.58 o
   7   3 -10    12.03     8.89     0.45 o
   7   3  -9    55.60    51.15     0.82 o
   7   3  -8     2.20     0.59     0.35 <
   7   3  -7    13.55    10.76     0.40 o
   7   3  -6     4.21     4.01     0.34 o
   7   3  -5     0.41     2.05     0.35 o
   7   3  -4   987.21   903.76     4.78 o
   7   3  -3   423.69   371.51     2.02 o
   7   3  -2    29.69    40.65     0.51 o
   7   3  -1    86.94    86.41     0.72 o
   7   3   0   387.75   417.34     2.29 o
   7   3   1   317.62   349.48     2.03 o
   7   3   2     0.60     0.13     0.32 <
   7   3   3   647.71   641.67     3.74 o
   7   3   4   259.46   260.83     2.00 o
   7   3   5   182.05   195.90     1.73 o
   7   3   6    68.84    73.14     1.04 o
   7   3   7   337.61   334.16     2.61 o
   7   3   8    11.22     7.84     0.56 o
   7   3   9    16.73    16.70     0.69 o
   7   3  10   327.87   344.06     3.09 o
   7   3  11    92.34    99.96     1.39 o
   7   3  12    35.74    37.76     1.23 o
   7   3  13    62.49    62.79     1.39 o
   7   3  14     0.53     1.49     0.72 <
   7   3  15    43.66    49.29     1.36 o
   7   3  16     0.17     0.21     0.80 <
   7   4 -18    21.35    22.17     0.88 o
   7   4 -17     0.55     0.42     0.62 <
   7   4 -16     0.02     0.34     0.54 <
   7   4 -15     3.81     0.80     0.56 <
   7   4 -14     0.17     0.53     0.54 <
   7   4 -13    67.97    79.23     1.23 o
   7   4 -12    25.58    29.44     0.88 o
   7   4 -11     2.94     2.26     0.51 o
   7   4 -10    33.27    34.95     0.94 o
   7   4  -9     2.16     1.01     0.50 <
   7   4  -8   101.37    88.51     1.25 o
   7   4  -7     3.63     1.39     0.46 <
   7   4  -6    51.47    44.45     0.90 o
   7   4  -5    52.52    36.91     0.85 o
   7   4  -4   136.23   119.34     1.22 o
   7   4  -3    97.32    93.56     1.04 o
   7   4  -2    18.15    16.67     0.53 o
   7   4  -1    16.61    16.44     0.58 o
   7   4   0     0.02    -0.32     0.43 <
   7   4   1    81.07    84.80     1.09 o
   7   4   2     0.13     0.19     0.43 <
   7   4   3     4.02     2.38     0.45 o
   7   4   4     0.73     0.03     0.46 <
   7   4   5   137.37   128.68     1.55 o
   7   4   6    37.53    36.99     0.99 o
   7   4   7     0.15    -0.53     0.53 <
   7   4   8    18.74    15.71     0.69 o
   7   4   9    13.44    11.56     0.67 o
   7   4  10    71.88    76.32     1.28 o
   7   4  11   311.25   300.50     2.72 o
   7   4  12   491.67   504.81     4.30 o
   7   4  13    45.56    55.30     1.30 o
   7   4  14   186.61   186.93     2.21 o
   7   5 -15     1.18     1.95     0.58 o
   7   5 -14     8.54    10.38     0.62 o
   7   5 -13     4.51     4.83     0.61 o
   7   5 -12     3.01     2.57     0.58 o
   7   5 -11    25.40    28.71     0.90 o
   7   5 -10     0.62     1.25     0.54 <
   7   5  -9     0.10    -0.56     0.53 <
   7   5  -8    20.34    19.94     0.72 o
   7   5  -7     0.10    -0.82     0.51 <
   7   5  -6     6.58     6.49     0.59 o
   7   5  -5    41.90    44.48     1.06 o
   7   5  -4   523.39   541.08     3.93 o
   7   5  -3   428.98   456.62     3.23 o
   7   5  -2    84.61    85.31     1.15 o
   7   5  -1     9.00     6.06     0.51 o
   7   5   0    93.22    98.09     1.22 o
   7   5   1     9.89    10.64     0.54 o
   7   5   2     1.37     1.95     0.46 o
   7   5   3   167.98   168.20     1.71 o
   7   5   4     3.04     4.45     0.58 o
   7   5   5    65.64    69.23     1.25 o
   7   5   6     8.54     5.69     0.62 o
   7   5   7     2.02     1.89     0.59 o
   7   5   8   118.88   127.85     1.68 o
   7   5   9    85.81    94.87     1.44 o
   7   5  10    70.75    80.16     1.38 o
   7   5  11    57.49    60.17     1.30 o
   7   6 -10    35.64    36.64     1.17 o
   7   6  -9     2.11     2.21     0.66 o
   7   6  -8     0.05    -0.98     0.62 <
   7   6  -7    46.43    53.19     1.33 o
   7   6  -6    96.27    96.06     1.55 o
   7   6  -5     0.11    -1.38     0.61 <
   7   6  -4     1.70    -0.59     0.66 <
   7   6  -3   177.66   193.47     2.30 o
   7   6  -2    51.20    44.54     1.18 o
   7   6  -1    94.30   100.81     1.54 o
   7   6   0    59.89    57.27     1.17 o
   7   6   1    48.73    52.65     1.22 o
   7   6   2     8.22     7.50     0.82 o
   7   6   3    17.69    16.68     0.91 o
   7   6   4    74.64    81.31     1.66 o
   7   6   5    19.24    16.23     0.94 o
   7   6   6     2.88    -0.13     0.78 <
   8   0 -22   409.73   465.72     6.05 o
   8   0 -20     0.11     0.83     0.93 <
   8   0 -18   261.92   265.23     3.77 o
   8   0 -16    31.81    21.57     0.88 o
   8   0 -14    54.78    44.19     1.04 o
   8   0 -12    28.99    26.61     0.83 o
   8   0 -10     5.64     4.86     0.50 o
   8   0  -8   111.87    97.26     1.22 o
   8   0  -6   277.89   279.27     2.40 o
   8   0  -4   275.59   288.82     2.26 o
   8   0  -2   371.99   409.00     3.07 o
   8   0   0    29.96    32.55     0.72 o
   8   0   2    23.78    26.18     0.70 o
   8   0   4   125.69   130.43     1.55 o
   8   0   6    12.47    13.45     0.62 o
   8   0   8   114.47   128.36     1.60 o
   8   0  10   266.68   274.92     2.70 o
   8   0  12   174.40   181.35     2.24 o
   8   0  14   163.82   182.37     2.35 o
   8   0  16    13.78    10.46     1.31 o
   8   1 -22   115.74   123.90     2.02 o
   8   1 -21     9.59     8.94     0.82 o
   8   1 -20     0.35     0.61     0.64 <
   8   1 -19    22.21    26.31     0.90 o
   8   1 -18    53.91    63.30     1.15 o
   8   1 -17     4.91     4.41     0.51 o
   8   1 -16    18.62    14.87     0.59 o
   8   1 -15     0.94     1.54     0.46 o
   8   1 -14   194.77   187.26     1.54 o
   8   1 -13     0.11    -0.58     0.37 <
   8   1 -12   345.15   291.54     1.90 o
   8   1 -11   572.91   566.64     3.29 o
   8   1 -10    12.59     8.04     0.37 o
   8   1  -9   553.90   507.58     2.88 o
   8   1  -8   439.44   441.51     2.53 o
   8   1  -7    41.24    48.89     0.61 o
   8   1  -6     4.26     5.41     0.30 o
   8   1  -5    58.34    65.16     0.59 o
   8   1  -4    12.98    13.24     0.30 o
   8   1  -3    40.15    41.52     0.51 o
   8   1  -2   209.53   207.80     1.30 o
   8   1  -1    92.90    98.71     0.83 o
   8   1   0   234.10   241.79     1.34 o
   8   1   1   305.03   351.05     1.90 o
   8   1   2   132.05   141.00     0.99 o
   8   1   3     0.03    -0.16     0.30 <
   8   1   4   125.25   138.82     1.04 o
   8   1   5    22.31    19.74     0.50 o
   8   1   6   143.31   148.18     1.20 o
   8   1   7   382.29   407.05     2.56 o
   8   1   8    15.38    15.64     0.50 o
   8   1   9   173.13   179.49     1.39 o
   8   1  10   688.49   736.04     4.33 o
   8   1  11   241.37   252.05     1.81 o
   8   1  12   144.53   155.31     1.39 o
   8   1  13    79.16    79.79     1.09 o
   8   1  14    29.57    25.05     0.80 o
   8   1  15    15.52    13.63     0.67 o
   8   1  16     0.85     0.85     0.59 <
   8   1  17     4.01     3.53     0.64 o
   8   2 -21     3.56     1.73     0.80 <
   8   2 -20    12.37    11.39     0.77 o
   8   2 -19    92.53   110.43     1.47 o
   8   2 -18    12.14    11.60     0.66 o
   8   2 -17     0.06     0.02     0.48 <
   8   2 -16     0.28    -0.45     0.46 <
   8   2 -15    84.06    77.25     1.10 o
   8   2 -14   108.49   103.65     1.14 o
   8   2 -13    24.76    32.82     0.75 o
   8   2 -12     8.92     7.96     0.45 o
   8   2 -11    25.65    31.00     0.74 o
   8   2 -10   906.62   828.15     4.99 o
   8   2  -9    21.77    17.53     0.50 o
   8   2  -8   194.05   185.52     1.33 o
   8   2  -7   137.62   131.21     1.01 o
   8   2  -6     0.47    -0.59     0.29 <
   8   2  -5   289.75   291.72     1.70 o
   8   2  -4     1.07     1.52     0.29 o
   8   2  -3   190.05   189.65     1.22 o
   8   2  -2    68.06    74.19     0.67 o
   8   2  -1   468.04   450.20     2.37 o
   8   2   0   305.00   288.02     1.73 o
   8   2   1    72.59    68.36     0.70 o
   8   2   2   133.61   147.68     1.09 o
   8   2   3     0.43    -0.38     0.29 <
   8   2   4     3.06     2.97     0.34 o
   8   2   5    76.05    78.62     0.88 o
   8   2   6    26.17    27.17     0.62 o
   8   2   7   218.27   227.34     1.60 o
   8   2   8   258.60   276.28     1.97 o
   8   2   9    53.76    55.11     0.93 o
   8   2  10   250.34   253.11     2.06 o
   8   2  11    18.25    14.39     0.62 o
   8   2  12     0.86    -0.18     0.54 <
   8   2  13   157.58   172.06     1.81 o
   8   2  14    63.42    66.58     1.22 o
   8   2  15    17.67    15.21     0.74 o
   8   2  16    58.47    60.36     1.20 o
   8   3 -20     1.15     0.22     1.86 <
   8   3 -19    81.54    96.49     1.57 o
   8   3 -18    72.65    86.88     1.50 o
   8   3 -17    20.02    18.20     0.82 o
   8   3 -16    10.72    10.57     0.62 o
   8   3 -15    39.16    34.80     0.94 o
   8   3 -14     1.87     2.27     0.51 o
   8   3 -13     3.57     2.32     0.46 o
   8   3 -12    68.18    64.23     0.99 o
   8   3 -11    28.41    26.98     0.74 o
   8   3 -10    74.14    69.81     1.02 o
   8   3  -9    16.26    13.75     0.54 o
   8   3  -8    49.57    43.13     0.80 o
   8   3  -7   176.85   168.82     1.46 o
   8   3  -6    37.13    46.32     0.75 o
   8   3  -5   294.69   296.63     1.95 o
   8   3  -4    15.37    12.35     0.42 o
   8   3  -3     0.35     0.34     0.32 <
   8   3  -2    20.40    12.78     0.43 o
   8   3  -1   203.10   192.91     1.47 o
   8   3   0     0.08    -1.04     0.35 <
   8   3   1    25.76    21.72     0.62 o
   8   3   2     3.95     4.51     0.42 o
   8   3   3    69.07    61.91     0.90 o
   8   3   4    48.36    47.88     0.85 o
   8   3   5     0.07     0.32     0.46 <
   8   3   6    23.62    18.22     0.61 o
   8   3   7    48.42    44.89     0.94 o
   8   3   8    23.95    23.43     0.80 o
   8   3   9    44.96    46.84     1.09 o
   8   3  10     1.29     0.16     0.59 <
   8   3  11    39.39    42.77     1.20 o
   8   3  12    13.63    14.04     0.78 o
   8   3  13     0.70     1.89     0.74 <
   8   3  14    55.05    61.62     1.52 o
   8   3  15    70.84    87.10     2.03 o
   8   4 -17     0.09    -0.21     0.64 <
   8   4 -16    24.42    23.00     0.90 o
   8   4 -15     0.17     0.56     0.58 <
   8   4 -14   117.83   139.41     1.71 o
   8   4 -13     0.50     1.01     0.58 <
   8   4 -12     2.78     3.52     0.58 o
   8   4 -11     2.45     3.49     0.58 o
   8   4 -10     0.72     0.02     0.51 <
   8   4  -9    64.69    57.11     1.10 o
   8   4  -8     3.05     4.17     0.54 o
   8   4  -7   138.97   137.43     1.47 o
   8   4  -6     0.12     0.14     0.46 <
   8   4  -5    27.68    21.03     0.70 o
   8   4  -4    16.52    14.49     0.51 o
   8   4  -3     0.97     0.66     0.40 <
   8   4  -2     2.56     2.62     0.46 o
   8   4  -1    10.11    11.53     0.53 o
   8   4   0    67.17    73.19     1.06 o
   8   4   1    29.66    33.12     0.85 o
   8   4   2    57.73    56.86     0.98 o
   8   4   3    49.68    50.84     1.01 o
   8   4   4    51.06    61.56     1.10 o
   8   4   5     0.90    -0.98     0.54 <
   8   4   6    88.32    89.99     1.36 o
   8   4   7     0.81    -0.58     0.53 <
   8   4   8     1.12     0.38     0.58 <
   8   4   9    17.40    14.91     0.75 o
   8   4  10     0.48     1.04     0.62 <
   8   4  11    40.29    47.29     1.20 o
   8   4  12   116.08   140.23     1.79 o
   8   4  13   414.52   441.53     3.73 o
   8   5 -14     0.17    -0.45     0.61 <
   8   5 -13     0.20    -0.88     0.58 <
   8   5 -12    96.93    97.30     1.46 o
   8   5 -11    14.88    14.04     0.70 o
   8   5 -10    25.60    25.46     0.85 o
   8   5  -9     6.73     6.49     0.61 o
   8   5  -8     5.25     1.92     0.62 o
   8   5  -7     0.60    -0.50     0.54 <
   8   5  -6     1.91     1.28     0.56 <
   8   5  -5   224.74   251.61     2.38 o
   8   5  -4    56.42    58.97     1.09 o
   8   5  -3    69.60    70.82     1.12 o
   8   5  -2     7.82     7.32     0.54 o
   8   5  -1     0.88    -0.58     0.48 <
   8   5   0     4.64     3.31     0.51 o
   8   5   1     4.80     1.74     0.51 o
   8   5   2     0.32    -0.99     0.48 <
   8   5   3    59.66    60.55     1.14 o
   8   5   4     9.18     9.44     0.67 o
   8   5   5     0.23     0.14     0.58 <
   8   5   6     3.13     2.45     0.62 o
   8   5   7     0.07    -0.67     0.61 <
   8   5   8     3.86     3.20     0.64 o
   8   5   9    14.39    14.65     0.80 o
   8   5  10    10.17     8.84     0.80 o
   8   6  -8    56.01    69.27     1.44 o
   8   6  -7     2.73     1.68     0.70 <
   8   6  -6     5.88     3.01     0.69 o
   8   6  -5    38.71    41.17     1.36 o
   8   6  -4    39.97    35.98     1.18 o
   8   6  -3    70.80    69.81     1.54 o
   8   6  -2    13.32    13.99     0.83 o
   8   6  -1     2.31     2.72     0.66 o
   8   6   0   135.85   147.65     1.89 o
   8   6   1    26.24    24.85     0.94 o
   8   6   2     2.18    -0.90     0.67 <
   8   6   3     0.82    -0.61     0.69 <
   9   0 -21    27.92    33.78     1.58 o
   9   0 -19     1.10     0.93     0.96 <
   9   0 -17     2.33     3.65     0.74 o
   9   0 -15    43.73    59.48     1.18 o
   9   0 -13   108.04   109.99     1.46 o
   9   0 -11    60.88    69.11     1.10 o
   9   0  -9   130.18   102.49     1.31 o
   9   0  -7  2523.08  2477.47    17.96 o
   9   0  -5  3182.48  3292.09    22.15 o
   9   0  -3   707.56   739.64     5.31 o
   9   0  -1     1.80     0.98     0.45 <
   9   0   1    63.21    62.90     0.94 o
   9   0   3     1.65     2.81     0.54 o
   9   0   5   416.91   456.08     4.01 o
   9   0   7     2.08     1.76     0.54 o
   9   0   9    10.14     9.16     0.67 o
   9   0  11     2.83     2.02     0.56 o
   9   0  13   168.49   185.20     2.40 o
   9   0  15   233.49   239.96     3.20 o
   9   1 -21     0.00     0.56     0.80 <
   9   1 -20    71.06    80.97     1.42 o
   9   1 -19   165.24   192.74     2.13 o
   9   1 -18     9.82    10.54     0.66 o
   9   1 -17     0.51     1.34     0.50 <
   9   1 -16   219.37   238.72     1.89 o
   9   1 -15     3.16     3.93     0.43 o
   9   1 -14    37.01    40.88     0.82 o
   9   1 -13    16.23    18.87     0.54 o
   9   1 -12   184.45   171.43     1.33 o
   9   1 -11   198.93   197.04     1.39 o
   9   1 -10     3.47     1.82     0.34 o
   9   1  -9   131.90   159.49     1.18 o
   9   1  -8   151.81   148.07     1.12 o
   9   1  -7   455.57   425.44     2.38 o
   9   1  -6   123.91   110.37     0.88 o
   9   1  -5     0.48    -0.02     0.26 <
   9   1  -4    26.95    27.11     0.48 o
   9   1  -3   279.77   285.58     1.70 o
   9   1  -2     6.42     6.45     0.32 o
   9   1  -1     8.45     7.93     0.32 o
   9   1   0    66.81    60.58     0.66 o
   9   1   1     4.04     3.41     0.30 o
   9   1   2   240.74   255.68     1.62 o
   9   1   3   311.85   328.36     2.05 o
   9   1   4   110.10   115.28     1.07 o
   9   1   5    42.62    42.83     0.74 o
   9   1   6    60.41    58.12     0.82 o
   9   1   7     0.03    -1.34     0.38 <
   9   1   8   109.11   108.43     1.09 o
   9   1   9    22.90    20.34     0.59 o
   9   1  10     0.03     0.06     0.43 <
   9   1  11     0.19    -0.30     0.45 <
   9   1  12    39.66    38.83     0.93 o
   9   1  13   157.28   162.57     1.60 o
   9   1  14    22.58    21.94     0.74 o
   9   1  15    14.42    14.22     0.70 o
   9   1  16     0.45     0.80     0.69 <
   9   2 -20     4.03     3.85     0.78 o
   9   2 -19   141.85   156.94     1.79 o
   9   2 -18     7.53     6.54     0.61 o
   9   2 -17     0.03     0.00     0.51 <
   9   2 -16    18.07    16.84     0.61 o
   9   2 -15    21.85    22.52     0.67 o
   9   2 -14    17.32    16.82     0.59 o
   9   2 -13    27.00    23.01     0.66 o
   9   2 -12     3.74     3.97     0.43 o
   9   2 -11    67.96    64.61     0.90 o
   9   2 -10   103.57    82.48     0.93 o
   9   2  -9    29.96    25.69     0.59 o
   9   2  -8   913.66   888.86     4.94 o
   9   2  -7    15.47    11.56     0.40 o
   9   2  -6     1.42     0.90     0.32 <
   9   2  -5   118.40   130.17     1.07 o
   9   2  -4     5.85     2.80     0.29 o
   9   2  -3    29.07    33.54     0.56 o
   9   2  -2   213.71   195.90     1.34 o
   9   2  -1   631.95   596.66     3.15 o
   9   2   0   121.94   107.89     0.93 o
   9   2   1    38.35    42.91     0.69 o
   9   2   2    15.75    14.57     0.45 o
   9   2   3    42.89    45.90     0.72 o
   9   2   4    53.33    53.79     0.80 o
   9   2   5    64.97    62.45     0.94 o
   9   2   6   261.19   266.00     2.24 o
   9   2   7   132.07   136.05     1.41 o
   9   2   8    13.99    15.21     0.59 o
   9   2   9     9.75     8.36     0.54 o
   9   2  10   129.91   136.39     1.55 o
   9   2  11     1.35     0.72     0.54 <
   9   2  12    11.21     9.21     0.62 o
   9   2  13     0.02     0.30     0.56 <
   9   2  14    13.25    14.04     0.69 o
   9   2  15     8.77     8.60     0.70 o
   9   3 -18    20.23    19.64     0.88 o
   9   3 -17     0.11     0.05     0.61 <
   9   3 -16    56.85    63.93     1.28 o
   9   3 -15     0.70     0.70     0.54 <
   9   3 -14    18.61    18.46     0.70 o
   9   3 -13    18.35    13.88     0.64 o
   9   3 -12    64.46    66.12     1.14 o
   9   3 -11    39.28    43.41     0.98 o
   9   3 -10    33.73    36.86     0.93 o
   9   3  -9     0.43     0.75     0.45 <
   9   3  -8   208.63   205.15     1.71 o
   9   3  -7   257.94   246.41     1.94 o
   9   3  -6   149.28   131.15     1.28 o
   9   3  -5   415.60   392.97     2.61 o
   9   3  -4     1.23     0.10     0.37 <
   9   3  -3     3.69     0.34     0.35 <
   9   3  -2   155.54   130.07     1.18 o
   9   3  -1   228.34   221.83     1.66 o
   9   3   0    17.27    17.19     0.50 o
   9   3   1    22.56    22.17     0.59 o
   9   3   2    78.60    83.44     0.98 o
   9   3   3    21.92    19.42     0.61 o
   9   3   4     0.06    -0.72     0.43 <
   9   3   5    22.55    23.40     0.72 o
   9   3   6     0.29    -0.45     0.48 <
   9   3   7    13.82    10.43     0.62 o
   9   3   8     0.68    -1.20     0.56 <
   9   3   9     6.30     3.90     0.70 o
   9   3  10    12.08    10.33     0.78 o
   9   3  11     0.15    -1.04     0.66 <
   9   3  12     2.53     2.59     0.70 o
   9   3  13     0.30     0.75     0.72 <
   9   4 -16     2.38     3.17     0.66 o
   9   4 -15    98.25   116.53     1.63 o
   9   4 -14    45.29    50.30     1.18 o
   9   4 -13     2.03     0.96     0.59 <
   9   4 -12     3.97     4.33     0.61 o
   9   4 -11    75.82    87.04     1.38 o
   9   4 -10    16.41    14.23     0.67 o
   9   4  -9    56.25    60.85     1.20 o
   9   4  -8    40.05    39.94     1.06 o
   9   4  -7     0.02    -0.38     0.53 <
   9   4  -6    16.68    20.28     0.72 o
   9   4  -5    28.70    32.95     0.85 o
   9   4  -4    18.67    14.38     0.62 o
   9   4  -3     0.01     0.90     0.45 <
   9   4  -2   293.82   312.67     2.51 o
   9   4  -1     0.00     0.02     0.46 <
   9   4   0     5.53     5.17     0.53 o
   9   4   1    19.75    17.21     0.62 o
   9   4   2    26.54    22.97     0.77 o
   9   4   3   253.32   279.58     2.48 o
   9   4   4    15.30    11.96     0.67 o
   9   4   5    24.75    25.43     0.91 o
   9   4   6     1.65     0.80     0.61 <
   9   4   7     0.19    -1.31     0.59 <
   9   4   8     5.92     4.65     0.66 o
   9   4   9     0.50    -0.53     0.64 <
   9   4  10    13.33     9.90     0.75 o
   9   4  11    22.24    21.43     0.86 o
   9   5 -12    10.70    13.74     0.78 o
   9   5 -11     3.52     3.33     0.67 o
   9   5 -10    40.88    49.64     1.30 o
   9   5  -9     0.25    -0.98     0.61 <
   9   5  -8    19.17    21.67     0.88 o
   9   5  -7    10.02     8.20     0.67 o
   9   5  -6    93.18    89.03     1.41 o
   9   5  -5    75.82    81.01     1.38 o
   9   5  -4     6.63     3.71     0.64 o
   9   5  -3     2.02     2.38     0.56 o
   9   5  -2    90.80   102.81     1.44 o
   9   5  -1     1.80     1.84     0.53 o
   9   5   0     0.19    -0.75     0.51 <
   9   5   1    24.42    28.53     0.83 o
   9   5   2    15.29    13.26     0.67 o
   9   5   3    23.66    20.23     0.75 o
   9   5   4    21.31    21.43     0.86 o
   9   5   5    20.86    21.16     0.83 o
   9   5   6    40.28    41.65     1.23 o
   9   5   7    37.42    37.33     1.17 o
  10   0 -20     3.12     3.01     0.93 o
  10   0 -18   109.30   124.75     2.02 o
  10   0 -16   209.99   255.60     2.97 o
  10   0 -14    13.58    12.62     0.67 o
  10   0 -12   141.84   153.44     1.73 o
  10   0 -10   181.49   192.24     1.97 o
  10   0  -8     2.97     0.11     0.45 <
  10   0  -6   280.71   244.49     2.26 o
  10   0  -4   193.66   181.00     1.82 o
  10   0  -2   121.84   135.13     1.50 o
  10   0   0   207.22   215.68     1.92 o
  10   0   2    51.99    53.88     1.02 o
  10   0   4    38.55    45.47     1.09 o
  10   0   6    70.58    74.74     1.34 o
  10   0   8     0.38    -0.51     0.58 <
  10   0  10   127.78   130.57     1.81 o
  10   0  12   417.63   436.79     4.38 o
  10   0  14   638.95   677.49     7.92 o
  10   1 -20    94.21    98.58     1.68 o
  10   1 -19    95.91   112.42     1.66 o
  10   1 -18     7.15     8.94     0.67 o
  10   1 -17     1.51     1.62     0.53 o
  10   1 -16     1.45     2.35     0.45 o
  10   1 -15    80.46    84.49     1.06 o
  10   1 -14     7.67     5.95     0.45 o
  10   1 -13     2.94     3.01     0.42 o
  10   1 -12     1.07     0.64     0.38 <
  10   1 -11    55.49    50.70     0.75 o
  10   1 -10     6.73     4.01     0.37 o
  10   1  -9     1.03     1.71     0.32 o
  10   1  -8    23.12    17.19     0.46 o
  10   1  -7   211.88   199.12     1.39 o
  10   1  -6     0.02    -0.30     0.32 <
  10   1  -5     8.73     7.85     0.35 o
  10   1  -4   248.95   257.44     1.58 o
  10   1  -3   401.33   416.45     2.43 o
  10   1  -2   133.24   141.27     1.15 o
  10   1  -1   127.79   130.60     1.01 o
  10   1   0   305.25   330.40     2.00 o
  10   1   1   360.85   368.68     2.11 o
  10   1   2   538.03   537.65     3.04 o
  10   1   3   153.02   147.70     1.20 o
  10   1   4     0.37    -0.34     0.38 <
  10   1   5     6.76     6.21     0.43 o
  10   1   6     2.22     0.72     0.40 <
  10   1   7    81.71    83.47     1.04 o
  10   1   8     0.37     0.40     0.45 <
  10   1   9   225.48   241.02     2.08 o
  10   1  10   186.23   201.40     1.87 o
  10   1  11    50.70    53.48     1.10 o
  10   1  12   223.32   234.56     2.02 o
  10   1  13    35.73    37.94     1.01 o
  10   1  14     0.00     0.91     0.61 <
  10   2 -19     0.37     1.87     0.78 <
  10   2 -18    40.05    44.16     1.17 o
  10   2 -17    20.48    21.97     0.80 o
  10   2 -16    70.99    80.43     1.25 o
  10   2 -15     5.67     6.17     0.58 o
  10   2 -14     3.48     3.76     0.53 o
  10   2 -13    16.85    16.55     0.62 o
  10   2 -12    17.14    12.11     0.59 o
  10   2 -11    24.30    17.75     0.59 o
  10   2 -10     0.50    -0.27     0.38 <
  10   2  -9    65.30    57.00     0.85 o
  10   2  -8   176.96   183.86     1.46 o
  10   2  -7   156.09   156.78     1.30 o
  10   2  -6     5.22     4.77     0.37 o
  10   2  -5     0.76    -0.02     0.34 <
  10   2  -4     3.07     2.38     0.37 o
  10   2  -3    82.28    81.63     0.83 o
  10   2  -2    29.56    25.73     0.56 o
  10   2  -1    29.57    31.83     0.62 o
  10   2   0    53.13    44.51     0.69 o
  10   2   1    12.98     8.30     0.43 o
  10   2   2   336.58   334.24     2.21 o
  10   2   3    38.40    38.45     0.88 o
  10   2   4    22.70    21.43     0.69 o
  10   2   5     5.30     3.69     0.53 o
  10   2   6    10.66    10.27     0.59 o
  10   2   7   110.07   114.27     1.42 o
  10   2   8    74.22    69.25     1.14 o
  10   2   9    40.40    39.46     0.99 o
  10   2  10    30.64    29.56     0.96 o
  10   2  11   144.98   149.74     1.73 o
  10   2  12     3.70     4.70     0.62 o
  10   2  13    38.75    37.58     1.06 o
  10   3 -17   105.44   114.43     1.78 o
  10   3 -16     0.28     0.64     0.62 <
  10   3 -15    10.88    10.94     0.72 o
  10   3 -14    25.65    27.25     0.91 o
  10   3 -13     0.38     0.90     0.54 <
  10   3 -12     7.06     6.70     0.59 o
  10   3 -11     0.51     0.45     0.53 <
  10   3 -10     1.89     0.85     0.51 <
  10   3  -9     0.00    -0.35     0.51 <
  10   3  -8    11.18    14.94     0.62 o
  10   3  -7    36.50    37.60     0.90 o
  10   3  -6     8.64     7.48     0.56 o
  10   3  -5   312.16   330.17     2.69 o
  10   3  -4   122.38   124.33     1.34 o
  10   3  -3   126.35   132.46     1.26 o
  10   3  -2    44.66    43.44     0.80 o
  10   3  -1     3.27     2.35     0.42 o
  10   3   0     0.43     0.18     0.40 <
  10   3   1    17.66    16.12     0.56 o
  10   3   2     0.17    -0.08     0.43 <
  10   3   3    24.85    26.32     0.77 o
  10   3   4    58.78    60.74     1.09 o
  10   3   5    40.90    40.54     1.09 o
  10   3   6    53.08    59.54     1.25 o
  10   3   7     0.04    -1.14     0.59 <
  10   3   8     4.36     5.36     0.67 o
  10   3   9    43.02    43.41     1.33 o
  10   3  10    11.29     8.76     0.82 o
  10   3  11    27.70    24.18     0.99 o
  10   3  12     0.28    -1.22     1.73 <
  10   4 -14     3.50     3.20     0.66 o
  10   4 -13    17.29    15.69     0.77 o
  10   4 -12     4.28     3.42     0.62 o
  10   4 -11    12.03    11.61     0.70 o
  10   4 -10    28.67    27.70     0.94 o
  10   4  -9     0.00    -0.96     0.58 <
  10   4  -8     8.83     7.34     0.64 o
  10   4  -7    19.92    19.70     0.83 o
  10   4  -6     6.63     5.52     0.59 o
  10   4  -5   124.27   122.43     1.49 o
  10   4  -4    70.37    61.78     1.14 o
  10   4  -3     0.20    -0.08     0.51 <
  10   4  -2    16.17    12.28     0.64 o
  10   4  -1    30.48    31.97     0.93 o
  10   4   0     5.91     3.95     0.54 o
  10   4   1    24.94    24.45     0.78 o
  10   4   2    13.17    10.91     0.59 o
  10   4   3     0.00    -0.77     0.56 <
  10   4   4    37.38    41.61     1.17 o
  10   4   5    16.86    10.20     0.72 o
  10   4   6    32.51    29.20     1.02 o
  10   4   7    31.61    33.60     1.07 o
  10   4   8     7.87     7.82     0.74 o
  10   4   9    33.43    34.29     1.12 o
  10   5 -10     0.25    -1.15     0.66 <
  10   5  -9     3.85     1.86     0.69 <
  10   5  -8     1.30     0.11     0.62 <
  10   5  -7    32.13    39.18     1.18 o
  10   5  -6    82.62    97.27     1.62 o
  10   5  -5    38.75    48.32     1.33 o
  10   5  -4    37.03    36.29     1.09 o
  10   5  -3    11.65    11.88     0.75 o
  10   5  -2    18.65    19.61     0.77 o
  10   5  -1     5.26     4.61     0.62 o
  10   5   0    30.96    33.55     0.99 o
  10   5   1    14.87    19.62     0.80 o
  10   5   2   100.68   110.50     1.65 o
  10   5   3    20.90    23.77     1.01 o
  10   5   4     5.32     4.17     0.70 o
  11   0 -19     1.55     0.90     0.83 <
  11   0 -17     3.15     3.53     0.78 o
  11   0 -15    15.61    16.01     0.77 o
  11   0 -13   329.58   393.02     3.45 o
  11   0 -11    25.91    31.27     0.98 o
  11   0  -9   296.02   291.62     2.67 o
  11   0  -7    87.76   105.91     1.38 o
  11   0  -5   865.98   889.71     6.83 o
  11   0  -3   243.79   237.71     2.43 o
  11   0  -1     4.85     3.71     0.46 o
  11   0   1   213.38   225.44     2.19 o
  11   0   3   168.53   177.27     2.06 o
  11   0   5   978.35  1030.97     8.46 o
  11   0   7    16.98    15.79     0.80 o
  11   0   9     3.19     0.42     0.75 <
  11   0  11     4.21     2.83     0.91 o
  11   1 -18    18.53    20.63     0.82 o
  11   1 -17     3.75     3.90     0.61 o
  11   1 -16    19.52    19.83     0.69 o
  11   1 -15    50.78    63.48     0.98 o
  11   1 -14     0.06     0.02     0.42 <
  11   1 -13    32.63    39.50     0.83 o
  11   1 -12    69.15    80.37     0.94 o
  11   1 -11    16.67    15.85     0.51 o
  11   1 -10     0.02    -0.24     0.35 <
  11   1  -9    79.88    80.61     0.88 o
  11   1  -8    14.44    11.99     0.42 o
  11   1  -7     0.01    -0.34     0.32 <
  11   1  -6    79.78    72.87     0.86 o
  11   1  -5   164.43   177.40     1.36 o
  11   1  -4   175.07   175.97     1.31 o
  11   1  -3   742.08   781.70     4.59 o
  11   1  -2   247.13   251.93     1.66 o
  11   1  -1    92.87   104.18     1.02 o
  11   1   0     1.90     0.43     0.38 <
  11   1   1    52.40    54.65     0.80 o
  11   1   2   178.11   173.59     1.38 o
  11   1   3     7.02     5.69     0.43 o
  11   1   4    16.19    14.71     0.53 o
  11   1   5    43.21    43.47     0.88 o
  11   1   6     5.92     4.41     0.50 o
  11   1   7     9.76     9.20     0.56 o
  11   1   8    92.88    94.02     1.31 o
  11   1   9    19.06    14.28     0.66 o
  11   1  10    23.76    24.53     0.77 o
  11   1  11     0.28    -1.18     0.58 <
  11   1  12     0.32     0.21     0.59 <
  11   2 -17   383.75   451.38     3.69 o
  11   2 -16    29.62    36.29     1.10 o
  11   2 -15     0.05     0.05     0.56 <
  11   2 -14    37.99    39.26     1.01 o
  11   2 -13    10.22     9.00     0.61 o
  11   2 -12    57.59    58.79     1.04 o
  11   2 -11     1.22     1.81     0.46 o
  11   2 -10    21.82    18.76     0.61 o
  11   2  -9     0.53    -0.56     0.45 <
  11   2  -8    55.83    59.32     0.94 o
  11   2  -7    48.05    51.69     0.86 o
  11   2  -6     3.96     5.05     0.42 o
  11   2  -5     7.73     8.56     0.43 o
  11   2  -4     8.13     6.81     0.40 o
  11   2  -3    58.40    52.63     0.78 o
  11   2  -2     7.16     4.37     0.38 o
  11   2  -1    46.84    42.05     0.75 o
  11   2   0    43.38    40.65     0.75 o
  11   2   1    64.22    58.54     0.91 o
  11   2   2    22.35    20.36     0.66 o
  11   2   3    26.39    24.33     0.72 o
  11   2   4     7.43     4.88     0.56 o
  11   2   5     5.64     5.61     0.58 o
  11   2   6   154.77   157.69     1.73 o
  11   2   7     0.57    -0.66     0.54 <
  11   2   8     6.37     3.98     0.61 o
  11   2   9     6.56     4.17     0.62 o
  11   2  10     0.42    -1.22     0.64 <
  11   2  11     0.77    -1.92     0.80 <
  11   3 -15    63.91    68.12     1.38 o
  11   3 -14    14.05    14.70     0.78 o
  11   3 -13    48.00    59.78     1.26 o
  11   3 -12    65.46    80.75     1.39 o
  11   3 -11    14.56    16.49     0.75 o
  11   3 -10     4.97     5.29     0.58 o
  11   3  -9   106.47   116.75     1.47 o
  11   3  -8    18.42    12.22     0.69 o
  11   3  -7     1.38     0.40     0.53 <
  11   3  -6   316.79   330.92     2.73 o
  11   3  -5   194.99   198.92     1.94 o
  11   3  -4    54.26    49.10     1.01 o
  11   3  -3     3.37     1.52     0.51 <
  11   3  -2    58.82    65.62     1.14 o
  11   3  -1     0.40     0.42     0.51 <
  11   3   0     7.51     6.81     0.54 o
  11   3   1    26.81    26.96     0.77 o
  11   3   2    17.24    15.07     0.58 o
  11   3   3     0.02    -0.21     0.51 <
  11   3   4    17.18    12.44     0.74 o
  11   3   5     0.04    -1.66     0.61 <
  11   3   6     4.43     3.39     0.67 o
  11   3   7    40.33    36.22     1.22 o
  11   3   8     2.17    -0.03     0.66 <
  11   3   9    26.83    27.51     1.07 o
  11   4 -12     3.91     4.30     0.72 o
  11   4 -11     6.17     6.54     0.69 o
  11   4 -10     7.92     7.66     0.72 o
  11   4  -9    27.73    26.44     0.94 o
  11   4  -8    16.13    14.39     0.78 o
  11   4  -7     2.39     2.05     0.66 o
  11   4  -6     5.72     4.64     0.66 o
  11   4  -5    16.85    12.09     0.67 o
  11   4  -4   268.78   273.53     2.56 o
  11   4  -3     0.12     2.88     0.61 o
  11   4  -2   216.10   236.16     2.30 o
  11   4  -1     3.09     2.45     0.61 o
  11   4   0    94.60    98.90     1.49 o
  11   4   1     0.96     1.34     0.59 <
  11   4   2     4.66     2.38     0.66 o
  11   4   3     4.06     1.74     0.67 <
  11   4   4    17.03    13.85     0.88 o
  11   4   5     5.11     3.23     0.70 o
  11   4   6    13.75    11.96     0.80 o
  11   5  -4     9.07     8.44     1.86 o
  12   0 -16     2.45     2.75     0.67 o
  12   0 -14     5.35     5.93     0.69 o
  12   0 -12     0.65     0.93     0.56 <
  12   0 -10    45.09    46.68     1.09 o
  12   0  -8     6.14     7.07     0.58 o
  12   0  -6    67.75    62.37     1.17 o
  12   0  -4   145.96   135.16     1.73 o
  12   0  -2    53.22    62.47     1.28 o
  12   0   0     4.22     5.10     0.62 o
  12   0   2    23.02    24.17     0.91 o
  12   0   4   475.02   497.54     4.51 o
  12   0   6   324.75   333.52     3.34 o
  12   0   8    34.62    35.27     1.33 o
  12   0  10    42.77    39.81     1.71 o
  12   1 -16    96.50   107.81     1.49 o
  12   1 -15    32.50    36.86     1.02 o
  12   1 -14    68.36    82.48     1.20 o
  12   1 -13     0.09    -0.32     0.48 <
  12   1 -12     3.06     3.76     0.45 o
  12   1 -11    21.74    21.86     0.61 o
  12   1 -10    48.42    54.89     0.90 o
  12   1  -9    20.58    20.31     0.56 o
  12   1  -8    10.23    11.39     0.46 o
  12   1  -7    45.36    44.69     0.82 o
  12   1  -6    84.14    90.73     1.04 o
  12   1  -5     0.65     0.46     0.40 <
  12   1  -4     2.16     3.23     0.42 o
  12   1  -3     5.01     5.71     0.42 o
  12   1  -2   114.07   121.04     1.14 o
  12   1  -1   237.51   247.46     1.76 o
  12   1   0     1.90     1.95     0.40 o
  12   1   1   102.92   103.24     1.12 o
  12   1   2     9.74     7.53     0.48 o
  12   1   3     0.05    -0.22     0.48 <
  12   1   4   291.12   302.42     2.38 o
  12   1   5   128.44   131.79     1.46 o
  12   1   6    15.04    13.53     0.64 o
  12   1   7    17.79    17.16     0.67 o
  12   1   8    29.90    27.72     0.85 o
  12   1   9    43.31    45.53     1.14 o
  12   1  10    20.69    18.42     0.83 o
  12   2 -15    33.34    34.29     1.10 o
  12   2 -14   163.96   186.67     2.00 o
  12   2 -13    30.08    33.39     1.02 o
  12   2 -12    16.40    15.35     0.67 o
  12   2 -11     1.08     0.69     0.51 <
  12   2 -10     1.42     2.32     0.51 o
  12   2  -9    37.89    49.07     1.01 o
  12   2  -8    31.01    34.90     0.93 o
  12   2  -7     0.14     0.03     0.48 <
  12   2  -6    55.81    69.70     0.98 o
  12   2  -5     0.04     0.02     0.38 <
  12   2  -4     4.73     4.03     0.42 o
  12   2  -3    70.61    78.73     0.99 o
  12   2  -2    61.76    68.82     1.02 o
  12   2  -1   254.20   271.44     2.06 o
  12   2   0   325.42   336.21     2.51 o
  12   2   1   298.85   325.89     2.48 o
  12   2   2   127.52   129.64     1.49 o
  12   2   3   131.52   142.74     1.57 o
  12   2   4     2.55     0.93     0.58 <
  12   2   5     1.50    -0.35     0.58 <
  12   2   6     1.29    -0.14     0.59 <
  12   2   7     0.42    -0.16     0.59 <
  12   2   8     8.68     8.83     0.72 o
  12   2   9    44.33    47.37     1.60 o
  12   3 -13    71.10    88.33     1.74 o
  12   3 -12     1.62     0.99     0.64 <
  12   3 -11     0.74     1.07     0.64 <
  12   3 -10    70.05    85.45     1.52 o
  12   3  -9     0.33    -0.72     0.62 <
  12   3  -8    17.27    17.51     0.82 o
  12   3  -7     0.95     0.54     0.62 <
  12   3  -6     2.93     1.18     0.59 <
  12   3  -5    39.89    40.10     1.12 o
  12   3  -4    62.21    65.84     1.26 o
  12   3  -3     0.99     0.08     0.56 <
  12   3  -2    22.71    24.04     0.86 o
  12   3  -1    91.44   102.64     1.49 o
  12   3   0     0.08     0.94     0.59 <
  12   3   1    27.60    29.04     0.98 o
  12   3   2    11.69     9.95     0.75 o
  12   3   3     0.48    -0.70     0.64 <
  12   3   4   120.04   125.43     1.95 o
  12   3   5    10.57     6.35     0.82 o
  12   3   6     0.49    -0.08     0.91 <
  12   4  -8     2.47     2.81     0.77 o
  12   4  -7     0.00    -1.76     0.62 <
  12   4  -6     0.02    -0.27     0.66 <
  12   4  -5   112.94   133.03     1.90 o
  12   4  -4   106.05   131.45     1.74 o
  12   4  -3   338.44   392.43     3.37 o
  12   4  -2    51.09    47.28     1.26 o
  12   4  -1    85.74    87.45     1.49 o
  12   4   0    23.11    16.15     0.78 o
  12   4   1   101.36   106.15     1.71 o
  12   4   2     7.32     6.93     0.86 o
  13   0 -15    51.14    67.70     4.43 o
  13   0 -13   182.06   216.44     2.77 o
  13   0 -11    39.86    45.55     1.42 o
  13   0  -9     4.70     3.79     0.64 o
  13   0  -7     7.74     6.09     0.69 o
  13   0  -5     7.82     4.48     0.67 o
  13   0  -3    22.45    18.98     0.88 o
  13   0  -1    18.55    17.10     0.91 o
  13   0   1     4.39     3.52     0.69 o
  13   0   3    46.86    43.09     1.28 o
  13   0   5   111.87   116.69     2.02 o
  13   0   7   365.99   386.48     4.59 o
  13   1 -14    57.96    70.27     1.39 o
  13   1 -13     1.26     1.42     0.53 <
  13   1 -12    12.57    11.72     0.61 o
  13   1 -11   202.79   237.45     2.03 o
  13   1 -10    20.91    23.21     0.69 o
  13   1  -9    37.43    41.01     0.88 o
  13   1  -8     3.46     2.64     0.45 o
  13   1  -7     1.16    -0.19     0.42 <
  13   1  -6    11.33     8.99     0.51 o
  13   1  -5    44.73    44.69     0.90 o
  13   1  -4     0.51    -0.35     0.42 <
  13   1  -3     0.13    -0.29     0.40 <
  13   1  -2   132.66   145.44     1.36 o
  13   1  -1    69.92    70.56     1.01 o
  13   1   0    25.64    22.33     0.70 o
  13   1   1     0.55    -0.78     0.53 <
  13   1   2     2.78     1.86     0.54 o
  13   1   3    37.28    35.03     0.99 o
  13   1   4     0.05    -0.34     0.56 <
  13   1   5     3.25     2.26     0.61 o
  13   1   6     3.68     3.95     0.59 o
  13   1   7    39.71    42.13     1.25 o
  13   2 -12     4.91     4.96     0.66 o
  13   2 -11     8.28     7.52     0.64 o
  13   2 -10   168.05   204.89     2.06 o
  13   2  -9     5.58     7.32     0.61 o
  13   2  -8     0.18    -0.06     0.53 <
  13   2  -7    15.71    15.11     0.70 o
  13   2  -6     0.00    -0.40     0.58 <
  13   2  -5    21.78    23.05     0.74 o
  13   2  -4    33.29    35.82     0.91 o
  13   2  -3     3.90     3.98     0.50 o
  13   2  -2    18.68    16.20     0.64 o
  13   2  -1    60.79    57.61     1.07 o
  13   2   0   162.08   173.82     1.68 o
  13   2   1     9.35     9.39     0.64 o
  13   2   2    15.97    14.33     0.70 o
  13   2   3    16.62    13.63     0.77 o
  13   2   4     1.60     0.48     0.66 <
  13   2   5     6.55     3.90     0.78 o
  13   3  -9    42.89    45.52     1.57 o
  13   3  -8     0.83    -0.61     0.78 <
  13   3  -7     7.06     3.37     0.70 o
  13   3  -6     1.71     1.12     0.61 <
  13   3  -5    29.78    29.44     0.96 o
  13   3  -4     3.43     3.12     0.64 o
  13   3  -3     2.98     2.30     0.62 o
  13   3  -2     5.41     3.60     0.66 o
  13   3  -1     1.12    -0.11     0.62 <
  13   3   0    54.56    63.35     1.31 o
  13   3   1    29.91    36.74     1.34 o
  13   3   2     0.38     0.37     0.80 <
  14   0 -10    42.26    46.78     1.63 o
  14   0  -8    11.86    11.69     0.85 o
  14   0  -6     1.83     0.16     0.70 <
  14   0  -4     0.23    -0.70     0.70 <
  14   0  -2   112.18   126.96     2.03 o
  14   0   0     0.02    -1.95     0.74 <
  14   0   2    20.61    18.33     1.09 o
  14   1 -10     0.57    -0.21     0.56 <
  14   1  -9     0.53    -1.12     0.56 <
  14   1  -8    23.62    22.45     0.80 o
  14   1  -7    11.49    12.83     0.64 o
  14   1  -6    85.89   100.49     1.30 o
  14   1  -5     6.10     6.03     0.53 o
  14   1  -4    58.44    61.29     1.14 o
  14   1  -3     1.17     0.56     0.58 <
  14   1  -2     1.46     0.35     0.58 <
  14   1  -1     0.79    -1.09     0.54 <
  14   1   0    55.70    62.57     1.20 o
  14   1   1     0.01    -1.26     0.56 <
  14   1   2     4.06     2.88     0.62 o
  14   2  -7   204.64   251.75     3.09 o
  14   2  -6     6.56     4.85     0.74 o
  14   2  -5     0.02    -1.31     0.66 <
  14   2  -4    14.68    14.89     0.75 o
  14   2  -3    63.43    64.58     1.52 o
  14   2  -2     8.82     6.91     0.80 o
  14   2  -1     0.14    -1.97     0.70 <
